# Supplementary material for: Utilizing Radiomics of Peri‐Lesional Edema in T2‐FLAIR Subtraction Digital Images to Distinguish High‐Grade Glial Tumors From Brain Metastasis
Source: J Magn Reson Imaging. 2024 Sep 10;61(4):1728–37. doi: 10.1002/jmri.29572 (PMC11896942; doi:10.1002/jmri.29572)
Supplement: Supplementary file 1 — Data S1: Supporting Information. [file JMRI-61-1728-s001.xlsx]

## Sheet: Sayfa1
ID	test	met	IDHmut	image_original_shape_Elongation	image_original_shape_Flatness	image_original_shape_LeastAxisLength	image_original_shape_MajorAxisLength	image_original_shape_Maximum2DDiameterColumn	image_original_shape_Maximum2DDiameterRow	image_original_shape_Maximum2DDiameterSlice	image_original_shape_Maximum3DDiameter	image_original_shape_MeshVolume	image_original_shape_MinorAxisLength	image_original_shape_Sphericity	image_original_shape_SurfaceArea	image_original_shape_SurfaceVolumeRatio	image_original_shape_VoxelVolume	image_exponential_firstorder_10Percentile	image_exponential_firstorder_90Percentile	image_exponential_firstorder_Energy	image_exponential_firstorder_Entropy	image_exponential_firstorder_InterquartileRange	image_exponential_firstorder_Kurtosis	image_exponential_firstorder_Maximum	image_exponential_firstorder_MeanAbsoluteDeviation	image_exponential_firstorder_Mean	image_exponential_firstorder_Median	image_exponential_firstorder_Minimum	image_exponential_firstorder_Range	image_exponential_firstorder_RobustMeanAbsoluteDeviation	image_exponential_firstorder_RootMeanSquared	image_exponential_firstorder_Skewness	image_exponential_firstorder_TotalEnergy	image_exponential_firstorder_Uniformity	image_exponential_firstorder_Variance	image_exponential_glcm_Autocorrelation	image_exponential_glcm_ClusterProminence	image_exponential_glcm_ClusterShade	image_exponential_glcm_ClusterTendency	image_exponential_glcm_Contrast	image_exponential_glcm_Correlation	image_exponential_glcm_DifferenceAverage	image_exponential_glcm_DifferenceEntropy	image_exponential_glcm_DifferenceVariance	image_exponential_glcm_Id	image_exponential_glcm_Idm	image_exponential_glcm_Idmn	image_exponential_glcm_Idn	image_exponential_glcm_Imc1
100101A_	a	2	3	0.397276	0.203053	44.5739	219.518	98.7428	94.0195	111.722	143.231	4718.53	87.2093	0.268495	5067.01	1.07385	4809.19	0.00367711	0.0359621	2.13128	2.83037	0.01937	3.33282	0.101147	0.0104135	0.0182109	0.0159606	0.000357856	0.100789	0.00780228	0.0221578	0.773583	2.36115	0.157783	0.000159331	11.6372	335.284	24.0248	10.9	3.65238	0.498537	1.37117	2.16339	1.67322	0.56172	0.510852	0.986543	0.926053	-0.122784
100102A_	a	2	3	0.881844	0.770328	41.2767	53.5833	56.9478	61.9595	60.4864	66.2036	48617	47.2521	0.503967	12782.3	0.262917	48711.1	0.0072836	0.0312048	8.01264	3.0247	0.0136598	3.39151	0.0644453	0.00795325	0.0163751	0.0128696	0.00099954	0.0634457	0.00581505	0.0190119	1.03796	17.6067	0.1553	9.33076e-05	20.0226	971.841	69.2294	17.1868	2.84608	0.714092	1.03538	2.00614	1.74454	0.667444	0.633465	0.989593	0.944343	-0.263027
100103A_	a	2	3	0.446064	0.279698	21.6023	77.2342	56.7186	73.9937	80.781	86.6375	29607.4	34.4514	0.493896	9370.92	0.316506	29764.1	0.00397711	0.0231834	5.4599	3.20579	0.0114908	2.69558	0.0475065	0.0062225	0.0122946	0.0106399	0.000346356	0.0471602	0.00469537	0.0143655	0.674931	6.14238	0.124411	5.52122e-05	21.8362	1017.2	56.4841	19.2264	2.9063	0.734521	1.15683	2.04587	1.50409	0.614114	0.574511	0.989226	0.937131	-0.241047
100105A_	a	2	3	0.271083	0.19106	30.9409	161.944	119.917	51.9105	127.299	131.537	18321.6	43.9001	0.333797	10068.8	0.549558	18420.3	0.00576188	0.0294969	6.31994	3.12308	0.0143461	2.60877	0.0658207	0.00758525	0.01726	0.0166542	0.000986323	0.0648343	0.00576995	0.0194962	0.4065	7.00157	0.125264	8.21923e-05	21.1535	625.953	22.7504	15.8686	2.82931	0.697094	1.20484	2.03625	1.3274	0.586644	0.543775	0.989428	0.934006	-0.200618
100106A_	a	2	3	0.226293	0.194375	39.4344	202.877	54.6094	67.0764	145.42	152.932	53987.2	45.9096	0.341244	20243.2	0.374964	54354	0.016506	0.0683146	99.6661	2.75155	0.0274834	3.92904	0.154574	0.0169856	0.0353542	0.0268167	0.0055873	0.148987	0.0119244	0.0411442	1.2568	92.0128	0.213541	0.000442924	12.5943	628.133	50.691	11.7826	5.77559	0.333598	1.43235	2.21384	3.26846	0.637791	0.596818	0.979896	0.927581	-0.175917
100108A_	a	2	3	0.601442	0.251815	27.5461	109.39	21.5168	100.792	45.9439	143.541	1037.14	65.7919	0.312769	1584.23	1.5275	1322.54	0.0163001	0.0513821	0.898748	3.42557	0.0213471	2.9935	0.0873973	0.0116786	0.034577	0.034243	0.00337292	0.0840244	0.00848926	0.0374155	0.330971	1.85144	0.104813	0.00020435	42.2073	1284.88	19.0433	21.4109	8.3452	0.439514	2.23045	2.66551	3.25426	0.430085	0.351618	0.970522	0.885832	-0.126723
100108B_	a	2	3	0.766147	0.392586	67.5686	172.111	100.459	8.38652	7.41175	144.565	168.064	131.863	0.384792	382.743	2.27737	247.203	0.0059163	0.0210836	0.0269509	3.10862	0.00863085	6.1774	0.04574	0.00556525	0.0130843	0.0108315	0.00326754	0.0424724	0.00365424	0.0149863	1.55934	0.0555194	0.140278	5.33907e-05	16.6015	2193.56	120.344	19.0091	12.2368	0.228148	2.26543	2.54574	6.80378	0.48334	0.419824	0.962619	0.890885	-0.307363
100108C_	a	2	3	0.804297	0	0	3.26451	2.5	3	3.60555	3.60555	2.60417	2.62564	0.608849	15.0344	5.77322	3.5	0.0106205	0.0266087	0.00506492	1.80735	0.00465451	7.00287	0.0475119	0.00673224	0.0161109	0.011748	0.0101711	0.0373408	0.001638	0.0190205	2.27888	0.00126623	0.377551	0.000102217	9.67938	5083.78	301.354	28.9483	19.0765	0.262227	2.25879	1.83194	12.7185	0.642029	0.606777	0.948938	0.904118	-0.50215
100108D_	a	2	3	0.368213	0.0368545	6.17109	167.445	6.44154	6.95415	5.2409	103.157	84.8902	61.6553	0.535365	174.477	2.05533	96.8212	0.00511271	0.0138381	0.00462688	3.65972	0.00421773	2.64704	0.0170722	0.00275892	0.00930245	0.00894373	0.00293959	0.0141326	0.00184451	0.00992191	0.331554	0.00953149	0.0864645	1.19088e-05	46.7784	2881.58	90.8885	28.2405	17.5875	0.163952	3.38516	2.35693	5.35188	0.327366	0.222088	0.942426	0.837576	-0.691357
100108E_	a	2	3	0.689146	0.423671	84.8995	200.39	87.6501	123.254	133.051	159.606	1047.52	138.098	0.30957	1611.26	1.53817	1120.65	0.00449619	0.0148172	0.0616459	3.2989	0.00554149	4.39153	0.0285585	0.00332745	0.00975144	0.00934705	0.00186291	0.0266956	0.00227994	0.0106452	0.841254	0.126992	0.117532	1.82291e-05	24.1459	1035.53	40.2222	16.9527	7.22471	0.404566	1.97252	2.5588	3.28324	0.469331	0.400897	0.974851	0.898362	-0.133275
100109A_	a	2	3	0.653938	0.550592	55.9965	101.702	108.633	112.662	134.952	137.192	161751	66.5069	0.401091	35793.7	0.221288	162159	0.00193929	0.0141908	5.90064	1.32425	0.00630619	19.6472	0.110234	0.0041867	0.00654918	0.00442	0.000168062	0.110066	0.00274662	0.00865795	2.60192	12.1555	0.506978	3.20684e-05	2.21982	36.6847	4.92557	1.6309	0.363272	0.632588	0.26735	0.928477	0.290383	0.879536	0.875284	0.998608	0.984571	-0.268534
100111A_	a	2	3	0.86108	0.593613	35.1976	59.2939	80.1594	81.0063	58.4518	132.329	31853.8	51.0568	0.502504	9670.58	0.303593	31929.4	0.000839197	0.0131499	1.58007	2.14204	0.00675168	5.35869	0.0492466	0.00418062	0.00521516	0.00294986	0.000201145	0.0490455	0.00292548	0.00740429	1.50295	1.75048	0.326376	2.76257e-05	5.43262	306.445	33.2256	7.59505	1.43843	0.679172	0.629927	1.55703	1.03012	0.776356	0.755803	0.994658	0.965344	-0.278135
100111B_	a	2	3	0.411855	0.26492	61.3163	231.452	109.185	153.706	130.702	154.238	5885.28	95.3249	0.246911	6384.43	1.08481	6023.39	0.00704978	0.0211054	1.18916	3.15165	0.00751125	3.44688	0.0406661	0.00440768	0.0137176	0.0131506	0.000616823	0.0400492	0.00310776	0.014789	0.603455	1.31741	0.130187	3.05437e-05	32.107	654.679	26.4438	14.2289	3.76699	0.581407	1.43522	2.19585	1.66159	0.536869	0.484208	0.986089	0.922452	-0.125219
100111C_	a	2	3	0.785755	0.650366	32.5655	50.0726	91.2214	47.5806	82.2918	121.868	22666.3	39.3448	0.472581	8195.88	0.361588	22773	0.00334739	0.0220405	3.92377	3.1155	0.0110108	2.84452	0.0501374	0.00595024	0.0118214	0.0105684	0.000401711	0.0497357	0.00448548	0.013816	0.650903	4.34696	0.127773	5.11362e-05	18.7696	717.613	36.8547	16.5277	2.25343	0.757851	1.01081	1.89282	1.1884	0.637863	0.604833	0.991603	0.944249	-0.274089
100113A_	a	2	3	0.770191	0.492507	31.5674	64.0952	51.663	40.6971	70.132	119.747	16498	49.3656	0.412394	7599.64	0.460639	16619.6	0.0117862	0.0609279	24.5478	2.86802	0.0282259	4.15363	0.169451	0.0158813	0.0356002	0.0336481	0.00136931	0.168082	0.0114227	0.0407636	0.805265	27.6163	0.154753	0.000394296	14.5491	455.597	25.3819	10.854	1.93012	0.694009	0.965432	1.80281	0.951146	0.638281	0.607048	0.992709	0.94616	-0.216879
100116A_	a	2	3	0.74698	0.426933	6.04231	14.1528	14.2907	12.8831	13.6666	15.6473	390.375	10.5719	0.602121	428.997	1.09894	422.305	0.00177249	0.00315576	0.00128419	3.54795	0.000690314	3.20783	0.00425078	0.000428537	0.00244436	0.00239072	0.00141441	0.00283637	0.000300253	0.00250287	0.509305	0.00264547	0.096395	2.89444e-07	33.915	1249.69	40.7657	18.8693	10.6349	0.287853	2.5595	2.74063	3.76407	0.397313	0.310546	0.96304	0.87153	-0.176264
100117A_	a	2	3	0.601172	0.422742	9.91482	23.4536	20.5612	24.7456	18.1928	25.7252	1724.93	14.0996	0.625796	1111.47	0.644359	1757.2	0.00580936	0.0209288	0.175928	3.49514	0.00849189	3.18033	0.0353005	0.00483877	0.0130646	0.0124667	0.00218254	0.033118	0.0034878	0.0143613	0.583445	0.362415	0.0997967	3.55632e-05	30.2543	1572.84	60.2961	21.8685	6.89043	0.520321	1.99814	2.55633	2.73915	0.463686	0.391689	0.975256	0.896361	-0.128614
100118A_	a	2	3	0.795984	0.709769	19.069	26.8665	36.3469	30.5669	29.2975	36.3658	5313.15	21.3853	0.579309	2541.8	0.478398	5384.9	0.00348577	0.0236241	0.570494	3.35263	0.013079	2.28804	0.0439049	0.00656774	0.0126227	0.0114324	0.000365355	0.0435395	0.00516929	0.0147731	0.505137	1.17523	0.109158	5.89141e-05	25.4022	1351.32	60.3358	24.0308	4.76865	0.668498	1.54962	2.35576	2.31193	0.542678	0.487946	0.982751	0.918073	-0.187302
100119A_	a	2	3	0.443823	0.274639	49.0992	178.777	108.178	113.644	122.807	140.268	10482.2	79.3452	0.372142	6224.1	0.593779	10607.7	0.00314474	0.0144885	0.915581	2.77541	0.00633696	5.44439	0.0426002	0.00368747	0.00856385	0.00801675	0.00033998	0.0422603	0.00259682	0.00977865	1.10132	1.01433	0.169694	2.22825e-05	12.565	330.546	21.5216	8.68962	1.91442	0.634422	0.937453	1.78487	1.0136	0.644758	0.616976	0.992857	0.947765	-0.191
100121A_	a	2	3	0.356718	0.241962	26.7288	110.467	46.306	119.664	55.8234	122.705	23708.2	39.4055	0.469695	8497.04	0.358401	23829.8	0.00244706	0.0422154	13.4686	1.88574	0.0253007	5.51398	0.219453	0.0139192	0.0185217	0.0126259	0.000102956	0.21935	0.0103118	0.025216	1.31573	15.1521	0.346654	0.000292794	3.92584	94.2822	12.9652	4.10117	0.607104	0.737645	0.418794	1.20101	0.42462	0.818006	0.808925	0.997667	0.975961	-0.299567
100121B_	a	2	3	0.675549	0.29392	24.8873	84.6738	48.0059	107.5	72.8736	125.759	25064.7	57.2013	0.382322	10833.3	0.432216	25182	0.00320196	0.0316762	8.35546	3.17722	0.0176024	3.00058	0.0698237	0.00937756	0.0157138	0.0133478	0.000101616	0.0697221	0.00713064	0.0193204	0.786425	9.39989	0.126205	0.000126354	17.4614	1265.59	71.835	19.9766	3.134	0.726881	1.16152	2.08812	1.73073	0.625499	0.586065	0.988496	0.937428	-0.240555
100122A_	a	2	3	0.449109	0.173193	15.7665	91.0342	39.3394	47.0055	90.0116	100.501	1646.08	40.8842	0.418442	1611.2	0.978809	1754.84	0.00523544	0.0256507	0.484635	3.18891	0.0117364	3.54212	0.0545722	0.00651339	0.0155371	0.0151412	0.000527873	0.0540444	0.0047931	0.0174916	0.617135	0.536904	0.123264	6.45563e-05	22.421	747.764	30.3577	15.4218	3.18798	0.650991	1.29821	2.06445	1.44945	0.559975	0.512925	0.988256	0.929189	-0.189846
100122B_	a	2	3	0.390192	0.2534	20.6037	81.3092	22.3791	20.4069	98.1712	118.251	1550.53	31.7262	0.509166	1272.37	0.8206	1585.34	0.0173872	0.0623312	2.68928	3.47885	0.0268457	2.42785	0.101264	0.0144305	0.0397839	0.039309	0.00256607	0.0986982	0.0109283	0.0433509	0.191449	2.97933	0.0982971	0.000296541	40.7475	1136.19	22.513	21.9208	5.27347	0.610052	1.74494	2.38997	2.11945	0.491383	0.425599	0.980729	0.907626	-0.153951
100123A_	a	2	3	0.658453	0.531423	22.3112	41.9838	34.5067	41.8792	43.6352	46.0783	16387.7	27.6444	0.660886	4721.03	0.288083	16435	0.00161138	0.0127261	0.863005	2.99578	0.00691082	2.61375	0.0294483	0.00362659	0.00631167	0.00520536	0.000635914	0.0288124	0.00280015	0.00762716	0.717589	0.956082	0.14453	1.83364e-05	15.9422	920.398	60.9905	19.0519	1.96759	0.811858	0.921956	1.82226	1.08157	0.662891	0.632924	0.992642	0.948908	-0.301826
100124A_	a	2	3	0.758431	0.617933	8.60948	13.9327	12.1012	12.4	14.3033	14.3033	349.343	10.567	0.427166	561.551	1.60745	361.16	0.00985071	0.0209434	0.0835241	2.92879	0.00624434	7.3561	0.0443515	0.00361412	0.0152867	0.0151353	0.00632565	0.0380259	0.00249472	0.0160065	1.20267	0.0925324	0.1501	2.25253e-05	18.7876	516.927	24.6291	10.0239	3.61807	0.467448	1.35539	2.10471	1.74008	0.555456	0.507238	0.986934	0.926753	-0.151469
100125A_	a	2	3	0.926583	0.653002	11.7513	17.9958	18.6039	19.9266	19.0818	20.6367	1952.22	16.6746	0.667847	1131.08	0.579381	1971.98	0.0122227	0.0386998	1.37555	3.63121	0.0161696	2.23758	0.0564458	0.00849981	0.0259066	0.0260179	0.00498787	0.0514579	0.00648307	0.0277989	0.105383	1.5239	0.0870957	0.000101625	48.2494	2046.15	15.0651	29.9778	6.62195	0.638662	1.97331	2.51724	2.56397	0.46112	0.388792	0.976138	0.897193	-0.158688
100129A_	a	2	3	0.130234	0.0483788	3.70473	76.5777	8.25028	9.78898	7.7822	46.8325	54.6541	9.97301	0.440848	157.983	2.8906	72.0104	0.0123786	0.0373953	0.0444482	3.66777	0.0132121	2.6925	0.0486947	0.00788166	0.0243008	0.0223572	0.00769187	0.0410028	0.00548963	0.0261499	0.471972	0.049242	0.0849704	9.3289e-05	56.7452	3101.44	10.1991	39.4185	15.5627	0.447893	3.00053	2.28246	5.94926	0.3638	0.27409	0.950742	0.855094	-0.693497
100131A_	a	2	3	0.588064	0.544575	7.54877	13.8618	15.5569	15.7531	9.8435	15.813	219.431	8.15161	0.427497	411.544	1.87551	233.965	0.00757253	0.0481114	0.323334	3.30638	0.0202982	4.98122	0.0962261	0.0127655	0.0263863	0.0235145	0.00154106	0.094685	0.00842403	0.0313018	1.20512	0.229239	0.118145	0.000283562	20.4901	1575.78	84.8611	19.4363	10.1353	0.320483	2.2667	2.67934	4.73155	0.452596	0.382489	0.966514	0.887123	-0.181495
100132A_	a	2	3	0.2205	0.0302658	3.9248	129.677	7.18962	41.2049	58.5129	90.1448	133.387	28.5939	0.539928	233.825	1.75298	144.202	0.00114077	0.00518431	0.00095382	2.94318	0.00192282	8.1283	0.0121954	0.00148074	0.00301527	0.00246632	0.000336135	0.0118593	0.000786236	0.00369134	2.10284	0.00196489	0.17102	4.53414e-06	13.6147	1078.19	76.6623	13.1162	11.8141	0.0983269	2.36001	2.26193	5.36735	0.449548	0.376833	0.963111	0.884567	-0.365392
100132B_	a	2	3	0.0989505	0.0531361	9.51901	179.144	16.0112	122.712	91.9918	126.645	726.1	17.7264	0.385886	1012.41	1.39431	691.5	0.0045617	0.0260605	0.65231	1.75552	0.00940136	28.0209	0.145045	0.00699937	0.0133745	0.0105035	0.00178503	0.14326	0.00427409	0.0168225	3.29541	0.195693	0.370094	0.00010412	2.89993	118.126	12.1054	2.69914	0.384751	0.735	0.322032	0.972735	0.277669	0.846616	0.844188	0.998529	0.981241	-0.298019
100132C_	a	2	3	0.163519	0.110176	15.961	144.868	20.254	132.12	130.126	133.183	3490.5	23.6887	0.427144	2605.16	0.746358	3524.23	0.00367247	0.0248067	1.16321	2.04163	0.0117998	13.6148	0.124337	0.00694921	0.0130843	0.0112209	0.000366846	0.12397	0.00486696	0.0158933	1.82015	0.890215	0.280409	8.13989e-05	4.54554	82.4986	7.92	3.50142	0.872634	0.593237	0.597464	1.39606	0.505019	0.740456	0.727924	0.996649	0.965722	-0.188242
100133A_	a	2	3	0.187486	0.0584733	11.9987	205.199	72.3458	114.416	12.3047	116.443	911.993	38.472	0.43862	1036.87	1.13693	964.94	0.00578988	0.0182427	0.141172	3.18668	0.00679682	4.11737	0.036762	0.00397596	0.0117019	0.0110207	0.00196822	0.0347938	0.00280094	0.0127311	0.812498	0.156398	0.126931	2.51461e-05	22.1128	656.743	28.2203	13.7235	5.35836	0.440755	1.72956	2.39741	2.26587	0.496989	0.434448	0.980542	0.908716	-0.116046
100137A_	a	2	3	0.262454	0.203504	39.9186	196.156	89.7584	157.127	110.737	159.179	29344.3	51.4821	0.390085	11794.3	0.40193	29503.7	0.00179662	0.0101469	0.804751	0.035433	0.00482802	1328.66	0.276194	0.00269905	0.00627403	0.00645289	0.000139971	0.276054	0.00196657	0.00749599	21.0741	1.65781	0.992902	1.68264e-05	1.00588	3.3821	0.209705	0.0173139	0.0127857	0.137656	0.00422811	0.0341783	0.012767	0.998217	0.998206	0.999965	0.999769	-0.057387
100139A_	a	2	3	0.113166	0.041148	7.24483	176.067	13.0982	97.2886	87.8141	100.548	206.625	19.9248	0.408896	413.359	2.00053	240.75	0.0110848	0.034374	0.141026	3.48823	0.0121405	3.12407	0.0550618	0.00714273	0.024053	0.0246016	0.00448207	0.0505797	0.00498095	0.025671	0.154447	0.158654	0.101974	8.04535e-05	41.896	1507.05	15.5602	24.3212	6.79823	0.560939	2.01318	2.44528	2.59701	0.452514	0.381141	0.975486	0.895243	-0.291857
100139B_	a	2	3	0.597259	0.569425	25.1727	44.2073	35.8129	34.9857	50.1379	81.4881	9627.66	26.4032	0.535832	4084.47	0.424244	9658.12	0.00275367	0.0475633	6.73468	3.09297	0.0299642	2.41544	0.0985452	0.0151128	0.021818	0.0172313	0.00115255	0.0973927	0.0120032	0.0280084	0.66754	7.57651	0.150621	0.000308446	17.0053	1474.58	87.7799	23.8377	4.49592	0.680053	1.40339	2.29942	2.43098	0.601722	0.551477	0.983711	0.926329	-0.218232
100139C_	a	2	3	0.720046	0.320989	25.3733	79.0472	67.1114	108.113	78.5377	127.041	12027.9	56.9176	0.411101	6175.38	0.513419	12152	0.00250628	0.0514295	15.7121	2.73178	0.0310249	3.14555	0.144486	0.0163159	0.0231746	0.0181341	0.000235784	0.14425	0.0125265	0.0302769	0.862363	11.1396	0.189448	0.000379628	10.423	592.91	46.85	13.4339	2.13806	0.723966	0.914381	1.87157	1.2771	0.68503	0.65298	0.992009	0.949888	-0.26019
100140A_	a	2	3	0.680018	0.534302	36.5865	68.4753	56.9444	83.9121	96.9447	101.924	52972.5	46.5644	0.507362	13444.1	0.253795	53117.1	0.000792943	0.0120625	2.0865	2.18166	0.00560203	5.13057	0.040539	0.00377939	0.00453069	0.00224518	0.000153503	0.0403855	0.00254981	0.0065968	1.56639	2.31154	0.335638	2.29906e-05	6.11548	484.755	48.1451	9.4575	1.73642	0.687834	0.677905	1.61933	1.26551	0.77393	0.751202	0.993609	0.963221	-0.277327
100141A_	a	2	3	0.74048	0.466249	46.5456	99.8301	106.522	103.311	130.038	131.281	35825.6	73.9222	0.330358	15908.5	0.444053	36230.5	0.00169861	0.0132921	1.72694	2.33287	0.00667836	7.18443	0.0530513	0.00387228	0.00663515	0.00525086	0.000221849	0.0528295	0.0027652	0.00825778	1.50325	2.47059	0.235287	2.41658e-05	6.11244	197.194	18.2519	5.94316	1.12137	0.679826	0.650181	1.52616	0.688197	0.736362	0.718872	0.995745	0.963203	-0.236167
100142A_	a	2	3	0.921022	0.717009	15.2038	21.2044	23.7339	22.0385	21.5536	23.7339	1146.49	19.5297	0.207861	2548.54	2.22291	1339.39	0.00810304	0.0225062	0.306689	3.41007	0.00747904	2.80698	0.0368191	0.00442915	0.0149645	0.0143478	0.00416741	0.0326516	0.00317611	0.0159271	0.472928	0.339766	0.105908	2.97358e-05	32.4253	1270.78	43.299	21.9799	4.60136	0.652945	1.59636	2.29517	1.95158	0.514788	0.456297	0.983123	0.914868	-0.190157
100143A_	a	2	3	0.455838	0.337899	27.3147	80.8368	97.1842	96.9797	42.5195	107.666	21639.6	36.8485	0.566146	6633.17	0.30653	21693.5	0.000783749	0.0222652	4.56488	2.30967	0.0122459	4.3504	0.0682249	0.00734487	0.00821652	0.00402431	0.000245007	0.0679799	0.00529063	0.0122143	1.34901	3.23643	0.31157	8.16776e-05	7.45023	653.406	60.6451	11.8572	1.75692	0.738887	0.698	1.64463	1.25406	0.765354	0.741585	0.993529	0.962046	-0.300019
100144A_	a	2	3	0.68084	0.33287	52.3594	157.297	100.099	124.937	111.026	140.873	1247.03	107.094	0.243586	2300.11	1.84447	1455.72	0.00687765	0.0220497	0.32308	3.15447	0.00716584	3.5136	0.0423581	0.00446895	0.0145831	0.0146002	0.000404348	0.0419538	0.0030374	0.0156804	0.291341	0.357925	0.134045	3.32071e-05	33.4324	562.998	5.04343	13.6644	5.22936	0.447204	1.67249	2.38904	2.39066	0.5074	0.448017	0.981187	0.911733	-0.103823
100145A_	a	2	3	0.815048	0.641446	12.4916	19.4742	20.1246	18.8564	20.1246	21	1534.78	15.8724	0.463141	1389.32	0.905223	1563.75	0.00558756	0.0237714	0.343562	2.98002	0.00964801	6.44554	0.0574598	0.00593942	0.0136688	0.0120573	0.00157274	0.055887	0.00406638	0.0157215	1.46674	0.386507	0.152406	6.03299e-05	14.6332	855.03	52.835	12.1279	3.77795	0.512049	1.40158	2.16951	1.73735	0.550049	0.499642	0.986169	0.924476	-0.133667
100146A_	a	2	3	0.434847	0.15243	28.0328	183.906	89.1388	102.911	136.212	142.377	24538.7	79.9712	0.422616	9662.85	0.393781	24675.2	0.00248917	0.0189493	3.00875	2.93947	0.0100468	3.34336	0.0470786	0.00540045	0.00963183	0.00813632	0.00106737	0.0460113	0.00408765	0.0116226	0.861985	3.33326	0.151816	4.23132e-05	12.6633	649.02	44.7064	14.3909	2.63203	0.688012	1.07042	1.99834	1.44846	0.6385	0.601072	0.990247	0.941658	-0.22566
100147A_	a	2	3	0.759191	0.235814	27.9816	118.66	37.6725	32.5212	28.9307	116.933	1589.22	90.0854	0.260032	2532.68	1.59366	1806.34	0.00896534	0.0485053	1.63586	3.02702	0.0207793	5.85494	0.12406	0.0128721	0.0284167	0.0270713	0.000404962	0.123655	0.00869457	0.0331122	1.18877	1.98051	0.14278	0.000288913	16.1478	1011.71	53.3938	12.2474	3.8596	0.514413	1.46587	2.20167	1.64215	0.533215	0.477174	0.98572	0.920868	-0.124622
100147B_	a	2	3	0.494852	0.125034	21.6016	172.766	34.575	28.5518	19.8408	116.24	1261.94	85.4934	0.313097	1803.7	1.42931	1311.7	0.0111962	0.0404562	0.955502	3.41657	0.0153099	3.46422	0.0724026	0.00935841	0.025787	0.0251663	0.00134232	0.0710602	0.0064313	0.028408	0.46495	1.05856	0.108288	0.000142043	32.6	1026.64	23.5696	17.5559	5.23	0.532889	1.70611	2.3777	2.27207	0.495504	0.432254	0.981153	0.909707	-0.130736
100148A_	a	2	3	0.788051	0.511785	34.7513	67.9021	110.373	83.1715	108.943	114.353	39701.8	53.5103	0.455983	12342.7	0.310885	39873.8	0.00478638	0.0310155	6.77102	3.10259	0.0161017	2.75234	0.0650145	0.00865264	0.0156432	0.0127394	0.000117012	0.0648975	0.00661743	0.0187033	0.780286	13.9485	0.143843	0.000105104	19.5232	961.811	63.1067	18.5109	3.26944	0.699037	1.15752	2.10537	1.89479	0.633315	0.594874	0.988108	0.93799	-0.22749
100149A_	a	2	3	0.595189	0.341237	8.65812	25.3727	21.2265	25.9278	12.9035	35.1923	607.594	15.1016	0.398825	869.849	1.43163	662.625	0.0190952	0.0604883	1.08317	3.5511	0.0232273	2.98856	0.0967207	0.0132109	0.0396498	0.038799	0.00949671	0.0872239	0.00952993	0.0428835	0.468279	1.21856	0.0945893	0.000266884	31.1091	1960.01	62.1505	24.8959	7.67946	0.524436	2.09634	2.59255	3.00933	0.459041	0.385991	0.972646	0.892376	-0.165458
100150A_	a	2	3	0.28713	0.251062	3.58221	14.2682	10.6397	10.8119	4.62801	10.9477	49.6226	4.09683	0.617932	105.681	2.12969	58.7162	0.00717819	0.0171056	0.00896702	3.12839	0.00488476	5.82457	0.0302763	0.00351258	0.0120922	0.0112757	0.00476651	0.0255098	0.00207764	0.0130073	1.3882	0.00993413	0.138483	2.29674e-05	22.1533	961.897	48.1022	13.6357	14.3135	-0.0651673	2.92902	2.53482	5.3818	0.36472	0.27103	0.953372	0.857041	-0.465806
100150B_	a	2	3	0.705767	0	0	3.73506	2.5782	3.4376	3.84335	3.84335	8.7705	2.63609	0.858965	23.9437	2.73003	12.1864	0.00360072	0.00906238	0.000563678	2.84535	0.00208833	3.52137	0.0126644	0.00187805	0.00668872	0.00640606	0.00279397	0.00987044	0.00117298	0.00715845	0.729243	0.000624472	0.157025	6.50442e-06	30.2345	1581.14	58.4596	24.1127	33.8789	-0.180367	4.71815	2.08562	10.7778	0.247859	0.135498	0.90285	0.790281	-0.722064
100151A_	a	2	3	0.777617	0.617712	19.8211	32.0879	30.8034	36.7143	40.3522	40.6391	9939.7	24.9521	0.685918	3259.32	0.327909	9973.99	0.000797823	0.0285378	3.49213	1.99149	0.0170339	3.9146	0.119898	0.00938934	0.0111121	0.00647416	0.000143685	0.119754	0.00716309	0.0157554	1.07257	2.47586	0.338876	0.000124752	4.68321	109.829	15.957	5.54441	0.896123	0.718006	0.513736	1.374	0.621904	0.796007	0.780155	0.996579	0.970978	-0.300276
100152A_	a	2	3	0.765541	0.606111	16.8715	27.8357	23.7118	30.104	28.4297	30.2324	3007.54	21.3093	0.387643	2599.32	0.864268	3029	0.00887984	0.0300203	5.84378	1.61752	0.0111239	30.763	0.206333	0.00712252	0.0194153	0.0180529	0.000241093	0.206092	0.00460724	0.0219618	3.03727	1.46095	0.396874	0.000105365	4.04276	72.9398	5.51513	2.00352	0.452766	0.627782	0.343797	1.02753	0.330535	0.840112	0.837005	0.998286	0.980092	-0.261671
100152B_	a	2	3	0.643984	0.448521	66.9939	149.366	86.4648	142.672	115.121	149.942	6129.49	96.1894	0.310815	5211.13	0.850174	6264.08	0.00431628	0.0264437	1.57076	2.63147	0.0123068	4.52581	0.085417	0.00687158	0.0152191	0.0146906	0.000559023	0.084858	0.00501712	0.0174237	0.64121	1.90169	0.177214	7.19658e-05	10.5728	195.351	10.995	7.95132	1.74038	0.641512	0.914273	1.76496	0.884875	0.649054	0.619911	0.993411	0.948757	-0.189144
100153A_	a	2	3	0.774503	0.634008	38.5891	60.8653	116.91	117.745	90.7965	149.037	29951.9	47.1404	0.449296	10380.9	0.346585	30007.1	0.0101845	0.0501009	28.5897	3.206	0.0232276	2.51774	0.103286	0.0125201	0.0290922	0.0276132	0.000902316	0.102383	0.00941187	0.0327392	0.421338	32.1634	0.118734	0.000225503	24.9754	724.957	24.7704	17.271	2.59086	0.736372	1.14729	1.95648	1.19254	0.597881	0.557656	0.990295	0.936868	-0.234951
100153B_	a	2	3	0.793621	0.581554	37.6107	64.6728	106.707	102.79	96.3527	111.562	54738.5	51.3257	0.465591	14974.1	0.273557	54837.9	0.00387944	0.0169263	3.34669	2.88009	0.00703871	4.1528	0.0442857	0.00414157	0.00993599	0.00920469	0.000401227	0.0438845	0.0029439	0.0112125	0.875133	6.89427	0.156871	2.69971e-05	16.8506	412.952	23.6971	10.9806	1.58479	0.746782	0.842885	1.70216	0.857101	0.670336	0.646578	0.994016	0.952675	-0.251733
100154A_	a	2	3	0.483868	0.32468	26.2438	80.8298	122.057	104.315	48.5824	128.645	10584.7	39.1109	0.335193	6955.18	0.657098	10717.9	0.0201009	0.0937589	40.7037	2.9721	0.0463799	2.81739	0.228455	0.0240482	0.058834	0.0602975	0.00289582	0.225559	0.0185912	0.0653641	0.182381	45.7917	0.138554	0.000811021	19.2708	371.633	3.82748	12.6551	2.52089	0.667278	1.09757	1.93773	1.24667	0.615735	0.578547	0.990606	0.939694	-0.205737
100154B_	a	2	3	0.629751	0.568592	24.6195	43.2989	28.5465	45.3982	46.5178	75.1948	9180.61	27.2675	0.459631	4613.06	0.502478	9277.81	0.0380417	0.120534	29.0079	3.649	0.0511125	2.15381	0.160937	0.0266341	0.0786786	0.0774365	0.00268285	0.158254	0.0204875	0.0847254	0.0627414	66.5997	0.0864455	0.000988078	64.1785	1918.5	28.8972	28.9218	7.60977	0.581413	2.09945	2.62518	3.01399	0.456077	0.381719	0.972872	0.892021	-0.123273
100154C_	a	2	3	0.298622	0.244	27.1274	111.178	57.3166	117.059	44.6971	117.213	4762.43	33.2001	0.372964	3670.31	0.77068	4853.5	0.0261163	0.0684128	10.9675	3.46921	0.0243653	2.46317	0.100897	0.0133949	0.0473316	0.0475644	0.00456444	0.0963327	0.00988156	0.0500341	-0.0212973	12.1503	0.100546	0.000263133	57.414	1209.44	-1.98176	21.6274	5.51961	0.593184	1.76665	2.41108	2.29086	0.487703	0.422883	0.98002	0.906848	-0.126429
100154D_	a	2	3	0.749093	0.527855	66.395	125.783	117.172	132.56	152.075	152.925	132322	94.2229	0.307315	40862.2	0.308808	132939	0.00608758	0.0347389	51.8131	2.21426	0.0165482	4.56118	0.142475	0.00957295	0.0171388	0.0128687	0.000966549	0.141509	0.00697376	0.0207795	1.23263	57.4012	0.257184	0.000138049	5.63478	134.145	15.0642	5.64176	0.817945	0.744765	0.526595	1.3647	0.53265	0.777688	0.765048	0.996864	0.969941	-0.311028
100156A_	a	2	3	0.846759	0.555722	21.529	38.7407	45.75	45.1887	39.673	46.6756	16936.8	32.804	0.663649	4805.81	0.283749	17027.7	0.00115056	0.0293531	5.94992	2.40059	0.0153168	3.79516	0.0811759	0.00948763	0.0106227	0.00495432	0.000182007	0.0809939	0.0067997	0.0157397	1.28639	4.2184	0.297981	0.000134897	8.57492	867.75	77.2225	14.2508	1.96677	0.754552	0.764178	1.71965	1.35886	0.750278	0.723303	0.992709	0.958612	-0.31247
100157A_	a	2	3	0.72106	0.421716	12.0431	28.5574	22.4737	22.3791	48.6757	59.9453	1974.05	20.5916	0.474659	1603.28	0.812175	2019.62	0.00359578	0.0281686	0.619148	3.48762	0.0161078	2.41277	0.0510015	0.00813456	0.0157349	0.0152601	0.000274386	0.0507271	0.00632049	0.0184291	0.375062	0.685924	0.0965354	9.20427e-05	28.4048	1625.62	47.1044	26.2336	7.15966	0.570778	1.95237	2.60169	3.22046	0.48862	0.422695	0.974616	0.899697	-0.143998
100157B_	a	2	3	0.366484	0.204543	11.2042	54.7769	25.1211	23.3956	44.862	58.5937	2223.23	20.0748	0.539727	1526.27	0.686513	2257.8	0.0214476	0.0778939	6.36104	3.34148	0.0324763	2.40585	0.137654	0.017768	0.0516372	0.0535773	0.00340135	0.134253	0.0132955	0.0558679	-0.085847	7.0471	0.108696	0.000454822	38.9515	869.958	-12.4247	19.2958	4.58358	0.615654	1.5736	2.30177	2.03203	0.519231	0.462739	0.983306	0.916136	-0.143489
100161A_	a	2	3	0.482267	0.325952	35.2412	108.118	102.241	82.5543	99.003	120.241	14901.2	52.1417	0.446412	6559.87	0.440224	15025.8	0.000776439	0.0108784	0.311569	1.50889	0.00641835	14.9938	0.0753387	0.0033915	0.0050975	0.00402151	0.000105396	0.0752333	0.00260581	0.00653573	1.47181	0.641839	0.407535	1.67312e-05	2.54576	13.0688	2.56714	1.63619	0.511621	0.52086	0.385451	1.12598	0.35899	0.825465	0.819008	0.998043	0.977718	-0.187436
100161B_	a	2	3	0.842387	0.602603	24.9076	41.3333	44.2667	48.4276	43.4236	48.5551	16640.2	34.8187	0.548079	5751.04	0.345611	16684.1	0.00412879	0.0244419	1.97046	3.50716	0.0127724	2.30193	0.0414736	0.0065767	0.013544	0.0125778	0.00120771	0.0402659	0.00510024	0.015598	0.458261	4.05919	0.0958409	5.98561e-05	30.964	1939.97	69.218	28.8417	5.04483	0.701384	1.59139	2.37963	2.42517	0.536526	0.480919	0.981865	0.916207	-0.193028
100161C_	a	2	3	0.530676	0.34732	47.8264	137.701	109.648	87.3904	110.231	116.126	38654.1	73.0747	0.310934	17780.6	0.459993	38894.5	0.00982833	0.0362827	21.6897	2.77508	0.0150149	4.82887	0.0996647	0.00858164	0.0223798	0.0208597	0.0023471	0.0973176	0.00614177	0.0248556	0.99404	24.029	0.169968	0.000116945	14.2384	349.003	22.1716	9.17156	1.27341	0.752942	0.740622	1.59395	0.707997	0.700288	0.680128	0.995152	0.958084	-0.278348
100161D_	a	2	3	0.493035	0.360613	46.2	128.115	108.65	129.224	136.971	153.649	51829	63.1653	0.369618	18187.8	0.350919	51969.4	0.00776715	0.0317715	20.4233	2.89063	0.0129766	4.18203	0.0785508	0.00759106	0.0185457	0.0168526	0.00117467	0.0773762	0.00538014	0.0208656	0.989012	22.626	0.158992	9.14302e-05	17.0785	495.477	32.4584	11.3536	2.06855	0.690312	0.920216	1.8348	1.20006	0.666169	0.63846	0.992342	0.949247	-0.229346
100162A_	a	2	3	0.700809	0.485533	4.07992	8.40296	8.5	8.5	7.2111	9.01388	108.312	5.88887	0.738904	148.713	1.373	118.5	0.00891253	0.018012	0.0138865	3.54229	0.00384886	3.67231	0.0229386	0.00277343	0.0127755	0.0116692	0.0077249	0.0152137	0.0018451	0.0132582	1.11777	0.0208298	0.101747	1.25648e-05	27.326	2945.17	161.83	25.4532	17.5481	0.143701	2.989	2.76564	7.80017	0.391062	0.311467	0.946542	0.859435	-0.369401
100163A_	a	2	3	0.675858	0.510361	28.7973	56.4254	54.5491	47.1763	39.9505	88.0311	16135.3	38.1356	0.45956	6719.34	0.416438	16212.3	0.00128899	0.0109889	0.682721	2.1021	0.00542934	6.81434	0.0516404	0.00315956	0.00552329	0.00458343	0.000234284	0.0514061	0.00224235	0.0068303	1.38251	0.756354	0.274821	1.61463e-05	4.79295	84.3991	9.89241	4.17753	0.808511	0.671422	0.521741	1.33714	0.528148	0.77577	0.765126	0.996934	0.970181	-0.261333
100163B_	a	2	3	0.711335	0.527591	30.8446	58.4632	60.0422	54.6008	87.404	97.8301	17899.3	41.5869	0.397994	8314.41	0.46451	17958.7	0.0028815	0.0140991	1.35436	0.748624	0.00548922	74.6035	0.185052	0.00390208	0.00791251	0.00653202	0.000292707	0.18476	0.00233326	0.00997118	4.83603	1.78553	0.7283	3.68166e-05	1.35002	8.6515	1.37335	0.465252	0.156907	0.487592	0.128709	0.569759	0.140146	0.938741	0.937907	0.999406	0.992509	-0.199768
100163C_	a	2	3	0.203649	0.122151	16.8247	137.738	98.2301	91.3618	50.94	101.618	9060.7	28.0501	0.464187	4527.92	0.499732	9139.52	0.00182345	0.0393049	7.19371	3.17706	0.0244588	2.68242	0.0818326	0.0124231	0.0184987	0.0158808	0.000442607	0.08139	0.00968951	0.0236229	0.672491	5.10023	0.136286	0.00021584	19.304	1831.34	98.6014	26.0187	3.145	0.782728	1.154	2.09606	1.76132	0.634524	0.59289	0.988446	0.937945	-0.278358
100164A_	a	2	3	0.67864	0.479756	55.1875	115.032	100.485	92.5444	101.471	126.206	3163.75	78.0656	0.258885	4025.73	1.27246	3488.63	0.00265581	0.0167934	0.340096	2.87463	0.00746381	4.31248	0.044741	0.00444449	0.00877903	0.00751986	0.000354694	0.0443863	0.00313682	0.0103924	1.03211	0.376776	0.15789	3.09298e-05	15.1853	503.262	31.4184	13.0471	2.38382	0.691162	1.08867	1.92323	1.16957	0.607467	0.57101	0.99113	0.939828	-0.205316
100164B_	a	2	3	0.71152	0.588138	38.5052	65.4696	55.6801	83.2283	92.7595	95.5512	39878.9	46.5829	0.45005	12542.5	0.314516	40037.8	0.00209463	0.0198442	5.27145	2.42916	0.0104575	3.52677	0.0728589	0.00571028	0.00990869	0.00841054	0.000312934	0.0725459	0.00427812	0.0120773	0.839912	5.83999	0.210783	4.76797e-05	7.46443	146.982	14.0551	6.98656	1.0365	0.740476	0.618216	1.48703	0.64355	0.746956	0.730557	0.996052	0.964932	-0.301744
100165A_	a	2	3	0.616009	0.357788	11.2479	31.4374	23.527	26.1219	24.7889	29.3312	911.993	19.3657	0.4047	1123.77	1.23222	964.94	0.00550677	0.0169501	0.121198	3.01262	0.0054414	5.87465	0.0364573	0.00357438	0.0107779	0.0100384	0.000756425	0.0357008	0.00231133	0.0117961	1.21467	0.13427	0.152247	2.29851e-05	24.3468	721.392	39.918	11.7732	4.54213	0.44313	1.48818	2.26731	2.27884	0.543379	0.493529	0.983794	0.921042	-0.115952
100166A_	a	2	3	0.33667	0.179211	34.9787	195.182	93.1933	129.016	139.532	154.96	16943	65.7118	0.372866	8555.76	0.504973	17064	0.02052	0.114422	84.1608	2.93357	0.0576988	3.03407	0.296032	0.0305098	0.064945	0.0604456	0.0012829	0.294749	0.0232432	0.0744887	0.555659	94.6808	0.144192	0.00133072	15.9767	426.064	21.757	11.762	2.50555	0.6464	1.1254	1.9491	1.17636	0.602129	0.56238	0.990621	0.937962	-0.183359
100167A_	a	2	3	0.279018	0.167096	16.2247	97.0977	43.561	21.9317	88.29	88.8946	271.594	27.0921	0.32072	632.369	2.32836	330.75	0.00389714	0.041416	0.191834	3.23182	0.0200325	3.98215	0.0860899	0.0120199	0.0204916	0.0187443	0.000297274	0.0857926	0.00861908	0.025544	1.01497	0.215813	0.124508	0.000232591	15.9691	1358.73	80.6533	18.2079	6.70126	0.477381	1.87065	2.50219	3.00658	0.504176	0.438698	0.976232	0.903487	-0.204835
100168A_	a	2	3	0.501745	0.351793	7.44049	21.1502	22.1459	21.1304	11.719	23.0275	751.823	10.612	0.559866	714.185	0.949938	778.689	0.00159667	0.00842955	0.0120411	3.51096	0.00376211	2.67358	0.0139413	0.00207394	0.00504356	0.00509469	0.000136292	0.013805	0.00153801	0.00564399	0.231148	0.0248049	0.0968338	6.41714e-06	34.4471	1255.2	19.6027	22.0941	8.72894	0.436679	2.25548	2.68304	3.47792	0.435459	0.358718	0.969312	0.885246	-0.136506
100169A_	a	2	3	0.605706	0.522346	86.7287	166.037	115.617	114.728	72.1327	142.113	668.573	100.57	0.245239	1507.74	2.25517	967.676	0.00393189	0.0217991	0.217988	1.42749	0.00934409	111.651	0.184688	0.00593929	0.0138632	0.0132129	0.000800339	0.183888	0.00375129	0.0172333	7.32194	0.287386	0.424036	0.000104798	2.55849	84.7302	5.62984	1.32625	0.755241	0.262341	0.480982	1.18571	0.518241	0.782637	0.77757	0.997303	0.972416	-0.083941
100170A_	a	2	3	0.851614	0.536931	17.8408	33.2274	31.8208	28.3295	30.1496	32.6238	2719.45	28.2969	0.308229	3056.78	1.12404	2804.62	0.0260265	0.0951718	11.1316	3.36093	0.0391442	2.54582	0.169629	0.0216634	0.0613783	0.0617089	0.00217756	0.167451	0.015823	0.0668219	0.0847736	12.5231	0.10758	0.000697861	36.9138	738.903	3.28369	16.3369	7.78589	0.352719	2.10803	2.60716	3.09542	0.451585	0.377914	0.972478	0.89181	-0.0758275
100172A_	a	2	3	0.676015	0.415538	51.4723	123.869	113.044	147.065	151.216	152.626	101557	83.7373	0.351706	29930.2	0.294714	101984	0.00627749	0.0355976	23.5666	2.66881	0.0172042	4.40236	0.106608	0.00979394	0.0182143	0.0144202	0.000295783	0.106312	0.00717295	0.0218182	1.14963	48.5477	0.193389	0.000144275	10.4484	338.054	28.1095	9.18553	1.50027	0.716974	0.754081	1.67866	0.915918	0.715309	0.691976	0.994337	0.957917	-0.272643
100173A_	a	2	3	0.451243	0.304646	65.6398	215.462	74.2097	143.757	140.672	155.467	4902.26	97.2258	0.299644	4657.39	0.950051	5306.62	0.00755626	0.0531396	4.27106	1.67702	0.0202935	27.7757	0.346707	0.0173123	0.0284104	0.0210023	0.00172214	0.344985	0.00883541	0.0407188	4.041	8.79849	0.414705	0.000850867	2.90603	347.224	26.7611	3.56713	1.10206	0.526013	0.429232	1.21261	0.912634	0.83999	0.831543	0.996177	0.976538	-0.213983
100174A_	a	2	3	0.18885	0.13599	12.8015	94.1358	17.8751	21.4784	22.7051	62.8751	1023.42	17.7776	0.419435	1170.91	1.14411	1073.51	0.0677213	0.163646	15.7445	3.23011	0.0520381	3.52945	0.292044	0.030725	0.121325	0.126036	0.0299768	0.262067	0.0210465	0.127469	0.0425051	17.4426	0.127227	0.00152849	38.198	800.588	-9.25035	15.9624	3.70769	0.615629	1.42421	2.1437	1.59611	0.538432	0.484631	0.986355	0.922938	-0.190301
100176A_	a	2	3	0.442631	0.265236	26.0926	98.3753	99.5357	121.051	70.0134	121.127	23820.2	43.544	0.39116	10235.1	0.429683	23901.9	0.00144585	0.0149438	1.79848	2.68323	0.00832122	4.29822	0.0460626	0.00453909	0.00723635	0.00586387	0.00018093	0.0458816	0.00337005	0.00913014	1.08882	1.99245	0.187042	3.09948e-05	9.55947	451.98	35.5243	10.93	1.48705	0.758338	0.743322	1.67106	0.918166	0.720383	0.697292	0.994385	0.958544	-0.301175
100177A_	a	2	3	0.391876	0.344027	16.0315	46.5996	21.1552	51.888	17.9266	51.9409	1379.96	18.2613	0.407873	1469.61	1.06497	1427.6	0.00640137	0.0329294	0.360955	3.2354	0.0145657	3.93649	0.0694964	0.00825504	0.02031	0.0203919	7.81006e-05	0.0694183	0.0058605	0.0228223	0.547466	0.743577	0.119844	0.000108361	25.2446	892.712	32.8476	15.5824	7.0945	0.375307	1.9493	2.55823	3.21474	0.474717	0.40661	0.975257	0.899468	-0.108766
100177B_	a	2	3	0.509766	0.357767	40.7824	113.992	124.336	122.846	129.045	132.451	105469	58.109	0.394499	27364.5	0.259456	105570	0.0027563	0.0206363	53.0778	0.477056	0.00937626	29.5192	0.322235	0.00600444	0.00944287	0.00649275	0.000966585	0.321268	0.00405806	0.0122786	2.34604	15.9161	0.828572	6.15959e-05	1.1794	2.44603	0.449585	0.214869	0.0729544	0.481526	0.0695454	0.36609	0.0679766	0.965635	0.965506	0.999718	0.995919	-0.23378
100178A_	a	2	3	0.301336	0.210928	10.2133	48.4206	31.5877	18.1837	36.2276	44.2271	1009.3	14.5909	0.489726	993.599	0.984444	1039.17	0.00680645	0.0218887	0.25422	2.72833	0.0074277	10.4297	0.0629359	0.00488924	0.0149496	0.0143103	0.0015565	0.0613794	0.00313821	0.0164628	1.65169	0.281638	0.183126	4.7532e-05	14.7963	459.582	20.102	8.21288	2.4397	0.543034	1.10701	1.89587	1.1899	0.597256	0.560496	0.990995	0.9388	-0.146971
100179A_	a	2	3	0.814048	0.70685	7.37637	10.4356	10.3725	11.2518	13.09	15.6689	183.026	8.49504	0.480071	324.729	1.77422	201.629	0.00491746	0.00735441	0.00721791	3.39676	0.00104899	3.77565	0.00953465	0.000709511	0.00622533	0.00619237	0.00399179	0.00554287	0.000438113	0.00629753	0.322928	0.00799638	0.118404	9.04048e-07	47.4408	1631.03	20.6171	22.8862	8.47001	0.44941	2.21406	2.55892	3.21888	0.440916	0.364561	0.970237	0.887087	-0.273588
100181A_	a	2	3	0.126503	0.0950953	9.22264	96.9831	64.2017	15.0246	13.884	64.4703	803.332	12.2687	0.420049	994.903	1.23847	853.046	0.00671591	0.0210712	0.188944	2.84045	0.00719724	8.09829	0.0538696	0.00454939	0.0144197	0.014624	0.00255231	0.0513173	0.00306448	0.0156647	1.1705	0.209322	0.165455	3.74546e-05	16.5028	409.215	13.4755	9.39157	2.80929	0.535578	1.22136	1.99431	1.28625	0.57371	0.529484	0.989589	0.932877	-0.139693
100182A_	a	2	3	0.484827	0.183913	21.8719	118.925	16.1574	16.6208	83.3985	124.745	428.719	57.6582	0.535255	513.694	1.19821	451.125	0.00129281	0.0376015	0.273782	3.0064	0.0212302	6.9051	0.0990902	0.0131434	0.0192969	0.0152488	0.000279144	0.0988111	0.00885716	0.0261295	1.69686	0.308005	0.155453	0.000310378	10.6044	1638.47	92.9365	14.6367	5.17649	0.448858	1.54948	2.37562	2.7188	0.564375	0.510974	0.981508	0.919086	-0.163481
100183A_	a	2	3	0.545463	0.408867	5.59975	13.6958	11.0484	12.4441	11.3036	13.1651	157.084	7.47054	0.557249	252.652	1.60839	172.825	0.0127452	0.0260819	0.0600386	3.26984	0.00757093	4.58979	0.0414561	0.00448304	0.01877	0.0182077	0.0067541	0.034702	0.00310871	0.0196179	0.812482	0.066514	0.122781	3.25513e-05	32.1475	656.823	23.1886	14.2701	10.2186	0.170311	2.43126	2.69692	3.99678	0.424267	0.345109	0.964717	0.878136	-0.231584
100184A_	a	2	3	0.0303531	0.0208546	5.80676	278.441	8.28312	142.053	11.0557	145.065	136.562	8.45154	0.502196	255.367	1.86997	168.922	0.0175562	0.0321919	0.0539121	3.02188	0.00738971	8.58995	0.0585706	0.0051722	0.0245845	0.0230622	0.0136954	0.0448752	0.00314709	0.0256411	1.88817	0.11106	0.148126	5.3066e-05	18.3327	1128.25	69.8628	13.7967	8.33853	0.201883	2.12192	2.46011	3.75257	0.45705	0.387316	0.971136	0.892085	-0.316441
100185A_	a	2	3	0.662052	0.55043	21.3375	38.7652	33.9058	33.7869	34.6796	41.0363	7010.88	25.6646	0.441564	4011.79	0.572224	7014.34	0.0192943	0.0519317	7.29527	2.90992	0.0187786	5.11211	0.119366	0.0107722	0.036065	0.0355592	0.00371329	0.115653	0.00765104	0.0385736	0.748752	10.4368	0.155192	0.000187236	24.6954	560.164	24.807	11.0526	2.21861	0.66541	1.04135	1.84841	1.10487	0.613393	0.580985	0.991764	0.942225	-0.18799
100186A_	a	2	3	0.465313	0.0904697	13.2917	146.919	14.7797	67.05	67.9415	114.235	503.565	68.3631	0.394295	776.306	1.54162	560.573	0.0114208	0.0235441	0.152304	3.33919	0.00583651	3.61493	0.0345389	0.00362226	0.016714	0.0161029	0.00602178	0.0285172	0.0024517	0.0173492	0.682729	0.16873	0.119108	2.16373e-05	41.562	938.566	36.6325	17.0159	6.70626	0.439004	1.98457	2.51752	2.622	0.458412	0.386949	0.975842	0.896718	-0.131655
100187A_	a	2	3	0.796135	0.574481	25.4819	44.3565	49.135	52.2356	37.836	52.8973	12591.4	35.3138	0.385778	6784.69	0.538834	12704.6	0.00445311	0.0439859	8.73721	2.9309	0.0258527	2.84968	0.116895	0.0131277	0.0230899	0.0213989	0.000164801	0.11673	0.0102797	0.0278152	0.582909	9.82936	0.14533	0.000240539	13.9023	509.614	27.3548	13.9336	2.2594	0.719517	0.998918	1.90804	1.2335	0.645309	0.611931	0.991589	0.944997	-0.239392
100190A_	a	2	3	0.864042	0.602374	24.0593	39.9409	70.3873	42.7936	40.4093	73.628	15973.7	34.5106	0.541777	5661.53	0.354429	16035.2	0.00438748	0.0440298	5.2598	2.29594	0.0242964	6.28324	0.156025	0.0137071	0.0196679	0.0134342	0.00193741	0.154088	0.0101071	0.0259946	1.47063	10.8353	0.2768	0.000288893	5.91682	347.911	32.0765	7.6697	1.40297	0.688153	0.67593	1.60351	0.933158	0.748998	0.72692	0.994759	0.96242	-0.251496
100190B_	a	2	3	0.18188	0.105624	7.62152	72.157	18.3253	18.3253	10.4903	68.8855	549.172	13.124	0.452684	716.409	1.30453	543.956	0.00547969	0.0173482	0.0723277	3.77985	0.00658276	2.4818	0.0229656	0.00374191	0.0112449	0.0111024	0.00204302	0.0209226	0.00274122	0.012137	0.239324	0.0801284	0.0795874	2.08594e-05	54.2062	2716.03	44.5102	33.0822	14.326	0.401519	2.93181	2.9888	5.33525	0.375582	0.287652	0.952187	0.857423	-0.133817
100191A_	a	2	3	0.347661	0.0861268	7.38592	85.7563	10.2806	11.467	35.1179	83.2946	347.629	29.8141	0.447681	534.064	1.5363	405.825	0.00976872	0.0413443	0.127267	3.37424	0.0114692	3.91312	0.0649234	0.00905458	0.0224091	0.0201904	0.0014518	0.0634716	0.00562746	0.0254171	1.00936	0.262174	0.121802	0.00014386	31.1492	1859.46	93.0662	21.045	7.68674	0.473121	1.99021	2.4687	3.46636	0.479761	0.416002	0.973301	0.898448	-0.256221
100192A_	a	2	3	0.500464	0.228818	2.15733	9.42815	9.01388	7.76209	6.08276	9.2331	43.4482	4.71845	0.583765	102.383	2.35643	46.5003	0.0355367	0.110697	1.05829	3.146	0.0344936	5.85301	0.205276	0.0252311	0.0671371	0.0570107	0.0172076	0.188068	0.0147791	0.0754302	1.63522	0.264573	0.148052	0.00118233	19.4316	1695.49	116.466	16.936	9.63656	0.285911	2.06091	2.5238	5.01808	0.488926	0.428675	0.969302	0.897789	-0.262357
100193A_	a	2	3	0.242254	0.204893	17.8267	87.0052	24.7507	81.3581	22.1712	86.2841	4125.52	21.0773	0.45455	2736.66	0.66335	4145.43	0.00977338	0.0804114	15.5176	3.48673	0.0436499	2.311	0.14319	0.0227324	0.0440537	0.0420779	0.000604553	0.142586	0.0177171	0.0515165	0.356229	11.0018	0.0955223	0.000713218	30.848	1782.3	44.3372	28.3334	4.51581	0.723857	1.55908	2.3089	1.98576	0.529771	0.472382	0.983424	0.916935	-0.210891
100193B_	a	2	3	0.511768	0.408003	19.5826	47.9962	65.4692	28.9711	66.6243	66.9815	5529.38	24.5629	0.663191	2280.15	0.412369	5564.74	0.00171369	0.0158346	0.463813	3.35865	0.0088306	2.88409	0.029133	0.00464044	0.00784609	0.00660815	0.000767341	0.0283656	0.00354431	0.00960926	0.778757	0.513836	0.116156	3.07766e-05	22.462	2541.39	126.382	29.7372	4.48519	0.736278	1.39372	2.29899	2.49458	0.592888	0.545531	0.983965	0.926732	-0.243477
100194A_	a	2	3	0.627878	0.533522	7.58329	14.2136	13.7682	13.0982	9.7788	13.8496	184.406	8.92443	0.396201	395.445	2.14442	211.5	0.0135644	0.0297674	0.0939785	3.53637	0.00678791	3.06719	0.0402063	0.0047594	0.0214965	0.0210535	0.00683913	0.0333672	0.00317573	0.0223581	0.274361	0.105726	0.102875	3.77875e-05	52.3737	1282.53	13.798	20.5739	9.03565	0.396455	2.31343	2.56056	3.23512	0.42689	0.349581	0.968125	0.882572	-0.287343
100195A_	a	2	3	0.603401	0.13561	14.9067	109.923	20.729	86.1059	20.2301	99.6381	1559.18	66.3278	0.415197	1566.13	1.00446	1604.76	0.00431355	0.018063	0.12565	3.26437	0.00754659	3.56614	0.0358822	0.00429871	0.0115142	0.0113831	0.000231048	0.0356512	0.00308626	0.0127002	0.372499	0.258841	0.11648	2.87189e-05	28.6963	651.8	2.88034	15.5682	5.85927	0.455765	1.78779	2.42721	2.59363	0.486788	0.422036	0.979261	0.906227	-0.122602
100196A_	a	2	3	0.833336	0.498913	64.6998	129.682	130.375	139.851	140.594	143.455	39498.1	108.068	0.263836	21258.6	0.538218	39880	0.00174457	0.0132886	2.51592	0.0366526	0.006403	1330.06	0.535731	0.00398238	0.00704487	0.00580516	0.000218516	0.535513	0.00263241	0.0114001	29.1019	5.18286	0.993508	8.03312e-05	1.0097	7.56487	0.420061	0.0308591	0.013252	0.223373	0.00402429	0.0287199	0.0132326	0.998568	0.998516	0.999957	0.999786	-0.137721
100196B_	a	2	3	0.604777	0.269511	36.2656	134.561	82.4466	138.029	119.901	138.125	7904.39	81.3793	0.289862	6620.2	0.837535	8140.5	0.0015691	0.0139858	0.92943	0.681426	0.00544099	80.0574	0.198815	0.0049193	0.00664695	0.00399233	0.000163532	0.198651	0.00246369	0.0112467	6.63464	1.02967	0.785312	8.23055e-05	1.38713	109.732	7.97179	0.933361	0.359732	0.444716	0.13271	0.537446	0.341403	0.951494	0.948641	0.998779	0.992785	-0.209408
100200A_	a	2	3	0.769369	0.376761	38.3562	101.805	121.264	83.8317	101.803	135.085	19234.2	78.3258	0.282119	12305.5	0.639774	19487.8	0.00968594	0.0720631	52.8793	2.6033	0.037888	3.18251	0.242202	0.0201996	0.0384522	0.0359538	0.000517606	0.241684	0.0152244	0.0455701	0.685682	40.4689	0.181745	0.000598058	9.63255	236.949	18.9531	9.01106	0.915434	0.81429	0.609296	1.41308	0.530592	0.737739	0.724165	0.996508	0.965109	-0.337087
100200B_	a	2	3	0.552908	0.335281	33.8442	100.943	116.458	113.016	94.3698	130.847	11149.5	55.8121	0.355287	6793.2	0.609284	11383.2	0.00819761	0.0282927	3.98168	2.73124	0.0120201	2.68596	0.0764871	0.00637861	0.0181555	0.0180032	0.00329248	0.0731947	0.00484697	0.0196853	0.238238	4.41111	0.162025	5.78885e-05	14.0272	189.588	5.6376	9.18171	1.42172	0.730891	0.823386	1.64171	0.719793	0.669313	0.645212	0.994594	0.953422	-0.245983
100200C_	a	2	3	0.795591	0.488001	46.9587	96.2266	117.333	121.514	98.4923	132.394	6882.28	76.557	0.257761	6788.2	0.98633	6896.94	0.0618125	0.11492	214.877	1.94505	0.0269155	18.9929	0.407182	0.0176581	0.0892896	0.0875153	0.00312477	0.404057	0.0112802	0.092892	2.31733	59.5131	0.323759	0.000656289	14.8898	199.935	12.9658	3.38189	0.502788	0.733871	0.396526	1.07817	0.336536	0.814484	0.811264	0.998071	0.976996	-0.305903
100202A_	a	2	3	0.84957	0.428167	13.1485	30.7087	30.0269	29.5309	31.8094	33.8632	3501.55	26.0892	0.37425	2979.64	0.850947	3589.44	0.00316276	0.0287459	1.53327	1.2176	0.0143323	74.5073	0.282606	0.00881899	0.0165472	0.0151829	0.000964375	0.281642	0.0058351	0.0217539	5.69877	1.69864	0.502488	0.000199422	1.8522	44.3042	3.87931	0.994934	0.468318	0.353693	0.301826	0.946177	0.375096	0.861417	0.859368	0.998327	0.982667	-0.130893
100203A_	a	2	3	0.231323	0.21516	12.5514	58.3353	25.3032	28.3019	40.3609	55.5698	3077.41	13.4943	0.419944	2436.4	0.791707	3099.25	0.0452889	0.122456	84.526	2.75706	0.0361947	5.57873	0.281575	0.0244946	0.076027	0.0669593	0.0228798	0.258695	0.0158763	0.0825728	1.47363	21.1315	0.18975	0.00103816	15.2853	799.495	61.9009	12.3809	1.47154	0.787003	0.711124	1.60319	0.946604	0.726754	0.708816	0.994549	0.960393	-0.304658
100204A_	a	2	3	0.782706	0.700352	39.9006	56.9722	60.5995	71.0662	70.3922	75.0856	56931.2	44.5924	0.459566	15572.9	0.273539	57059.9	0.00487121	0.0261679	13.005	1.59879	0.0111715	10.2304	0.161247	0.0073289	0.0126626	0.00869697	0.00102953	0.160218	0.00490492	0.0158903	2.00749	14.4076	0.422895	9.21599e-05	2.7695	41.3078	6.47563	2.34067	0.389123	0.70821	0.295278	0.979051	0.299947	0.865586	0.861288	0.998504	0.982924	-0.326008
100205A_	a	2	3	0.614184	0.453673	8.16237	17.9917	14.1426	11.467	15.6351	15.7069	164.544	11.0502	0.406245	357.453	2.17238	210.123	0.00838265	0.0240273	0.0280277	3.12338	0.00724241	6.18205	0.0456909	0.00506036	0.0151318	0.0136284	0.00605418	0.0396368	0.0031847	0.0165765	1.51719	0.0577377	0.136101	4.58104e-05	20.0095	2295.34	144.083	24.1553	9.86321	0.419474	2.20417	2.42072	4.70355	0.459929	0.393136	0.967546	0.890153	-0.405896
100209A_	a	2	3	0.338168	0.188246	30.1852	160.35	51.0135	67.9972	102.063	103.466	130.812	54.2252	0.330674	376.862	2.88095	203.942	0.0104031	0.0360353	0.0590539	3.68952	0.0135903	2.24927	0.0439426	0.00811076	0.0224843	0.0219712	0.00356247	0.0403801	0.00617159	0.0244234	0.336987	0.121652	0.0890725	9.09602e-05	65.5717	4453.3	144.212	42.254	7.75181	0.687495	1.99852	2.28645	3.42542	0.490427	0.426538	0.97269	0.898336	-0.62603
100209B_	a	2	3	0.329581	0.286247	18.5504	64.8057	24.8907	90.625	60.0904	94.473	6707.12	21.3587	0.490851	3503.95	0.522423	6766.76	0.00209172	0.0230531	1.13372	3.02826	0.0122583	3.37171	0.0536436	0.00684258	0.0107799	0.00845343	0.000407282	0.0532364	0.00502861	0.0136239	0.975553	1.25599	0.147635	6.94046e-05	14.1114	1009.03	68.6343	17.2612	2.98759	0.699802	1.16388	2.06985	1.58332	0.61746	0.576805	0.988945	0.936925	-0.222467
100210A_	a	2	3	0.489832	0.341687	32.9069	96.3073	106.338	74.0539	93.3189	115.731	8206.02	47.1744	0.333506	5899.32	0.718902	8468.76	0.00486163	0.0274023	1.38261	3.22217	0.0127729	3.11014	0.0586322	0.00708562	0.0161595	0.0158511	0.000107633	0.0585246	0.00522691	0.018339	0.443694	2.84822	0.118283	7.51911e-05	22.7009	680.649	22.1176	15.5631	4.64836	0.541086	1.57101	2.32806	2.11706	0.525421	0.468603	0.983125	0.916455	-0.116628
100210B_	a	2	3	0.644577	0.557104	30.0405	53.9227	42.8026	47.4131	90.1569	106.767	4903.34	34.7574	0.361213	3864.1	0.788055	5011.81	0.0304196	0.0765124	22.9356	2.72722	0.0245324	4.17239	0.185244	0.0146062	0.0538465	0.0545882	0.000300597	0.184944	0.0101392	0.0569608	0.128119	16.261	0.177302	0.00034509	26.5022	243.1	-0.647586	8.39613	1.77661	0.651419	0.948599	1.7425	0.853435	0.630241	0.601561	0.993302	0.94672	-0.176479
100211A_	a	2	3	0.765343	0.455041	15.7439	34.5989	36.2555	34.5962	38.8255	42.8433	6373.57	26.48	0.405998	4094.64	0.642441	6404.5	0.00491081	0.0369229	3.48154	2.82232	0.0193989	4.77746	0.110308	0.0105488	0.0207629	0.0197703	0.000114534	0.110194	0.00779184	0.0245405	0.861896	3.85703	0.15723	0.000171139	12.3276	346.038	19.7314	10.092	1.81555	0.693	0.904335	1.75347	0.973731	0.654158	0.626888	0.993257	0.949502	-0.223176
100212B_	a	2	3	0.579664	0.0999976	10.3987	103.989	16.0033	17.3961	63.7232	118.934	1518.91	60.2789	0.555504	1150.32	0.757331	1579.8	0.00244904	0.0117865	0.109054	0.805991	0.00476382	258.774	0.139156	0.00311595	0.00688644	0.00615843	0.000926864	0.138229	0.00201789	0.00874503	11.2141	0.120816	0.67898	2.90525e-05	1.36965	38.0731	2.65437	0.499537	0.210348	0.391552	0.134301	0.567336	0.192112	0.93673	0.9363	0.99929	0.992267	-0.201711
100212C_	a	2	3	0.725043	0	0	4.88528	4.0624	3.5546	4.18743	4.18743	4.12577	3.54204	0.46718	26.6279	6.45404	7.34903	0.0567216	0.0983131	0.113066	3.47135	0.0253849	1.87237	0.101421	0.0129056	0.0756475	0.0774179	0.0543837	0.0470369	0.0102779	0.0771416	0.170777	0.0437328	0.0969529	0.000228275	79.6708	9768.61	-84.2432	74.8194	20.0562	0.555185	3.73244	2.21375	5.31871	0.322689	0.23565	0.931617	0.823944	-0.832073
100214A_	a	2	3	0.869772	0.413745	51.3709	124.161	119.436	138.708	135.934	146.706	3874.73	107.992	0.273954	4354.79	1.12389	4030.88	0.00877635	0.0688535	7.49151	2.69555	0.0355573	5.8849	0.223501	0.0197163	0.0384518	0.0356747	0.000307965	0.223193	0.0144268	0.0457258	1.04726	8.42794	0.171889	0.000612305	9.08485	414.076	25.709	8.26015	2.04858	0.59594	0.982543	1.83951	1.05133	0.638097	0.604882	0.992322	0.94542	-0.165807
100214B_	a	2	3	0.148243	0.063972	5.92254	92.5801	14.3321	57.9251	60.1317	60.8753	302.766	13.7243	0.512978	425.067	1.40394	317.625	0.028283	0.131724	3.84215	3.45046	0.0488902	3.00345	0.22117	0.0305261	0.0842572	0.0859998	0.0047955	0.216374	0.0210822	0.092608	0.0538475	2.72403	0.103067	0.00147696	35.5093	1375.6	-7.73759	23.435	8.00506	0.496969	2.14115	2.6044	3.21157	0.448246	0.37295	0.971854	0.89031	-0.153067
100214C_	a	2	3	0.498142	0.211186	24.7921	117.394	12.6892	53.4838	125.865	126.453	229.534	58.479	0.375341	483.01	2.10431	262.324	0.0214015	0.104531	1.71544	3.3603	0.0471031	3.71886	0.193375	0.0263292	0.0597721	0.0557426	0.00501423	0.188361	0.0191604	0.0680906	0.819103	1.21622	0.110621	0.00106362	22.0869	1024.93	57.1902	17.5619	6.59039	0.456775	1.93237	2.48223	2.69983	0.47419	0.405674	0.976318	0.899566	-0.16679
100214D_	a	2	3	0.572541	0.219676	23.8939	108.769	18.9334	63.7305	127.769	127.926	883.163	62.2748	0.347476	1281.11	1.45059	922.959	0.0186056	0.0748803	3.63075	3.08375	0.0335908	3.07765	0.163088	0.0181901	0.0503393	0.0524319	0.00482102	0.158267	0.0137165	0.0548687	0.0560015	2.77864	0.132493	0.000476529	25.7146	452.708	-8.21785	14.3731	3.95664	0.567749	1.46459	2.22999	1.7502	0.53918	0.485401	0.985375	0.921213	-0.12507
100216A_	a	2	3	0.508727	0.437693	3.7251	8.51076	7.591	7.8577	4.22535	8.1998	29.4412	4.32966	0.50046	92.1336	3.12941	47.3806	0.010542	0.016675	0.00468991	3.32314	0.00246928	2.46135	0.0186103	0.00184939	0.0140906	0.0140469	0.00962355	0.00898679	0.00115807	0.0142797	-0.170564	0.00966133	0.119093	5.36304e-06	76.0318	2888.61	-128.063	29.9327	18.0774	0.209741	3.34982	1.83791	4.51197	0.350486	0.26509	0.939857	0.841275	-0.765806
100216B_	a	2	3	0.424402	0.0401626	6.06881	151.106	14.5619	113.821	53.6004	114.648	305.664	64.1297	0.455609	481.639	1.57571	322.041	0.0179689	0.0356055	0.247367	3.36583	0.00945855	3.59606	0.0549004	0.00577785	0.0267198	0.025975	0.00926705	0.0456334	0.00392248	0.0277168	0.545172	0.247399	0.114	5.42714e-05	37.1383	853.172	29.4578	15.677	6.56365	0.402892	1.96994	2.44659	2.56268	0.457653	0.387021	0.97628	0.897262	-0.160108
100218A_	a	2	3	0.698927	0.458005	37.1936	81.2079	71.2917	94.6114	89.3415	95.0476	95388.2	56.7583	0.496276	20343.4	0.21327	95576.9	0.00558086	0.0279059	11.8146	2.65988	0.0108064	4.34959	0.0595828	0.00728256	0.0130408	0.00889486	0.00097831	0.0586045	0.00491388	0.0159577	1.43149	24.3384	0.250386	8.45856e-05	15.6272	1285.05	100.273	16.695	3.2687	0.670934	0.978152	1.95493	2.28903	0.717038	0.686126	0.988392	0.948854	-0.254596
100218B_	a	2	3	0.68763	0.446749	38.5084	86.1971	76.8798	100.67	93.8179	101.567	109681	59.2717	0.463041	23930.5	0.218183	109756	0.0035579	0.0237189	9.40279	2.78797	0.00986807	4.34626	0.0556342	0.00664777	0.0103074	0.00645519	0.000319562	0.0553147	0.00447955	0.0132847	1.44154	19.37	0.21014	7.02398e-05	13.0159	1207	93.3401	16.3501	2.84589	0.702479	0.939811	1.92261	1.94264	0.710843	0.68144	0.989748	0.950124	-0.277333
100218C_	a	2	3	0.707651	0.435878	35.9023	82.3677	107.271	93.9897	104.315	117.406	93621.3	58.2875	0.461525	21604.2	0.230762	93754.1	0.00629151	0.0537044	75.4149	2.21275	0.0237273	5.45174	0.188157	0.016014	0.0221465	0.0124533	0.00104378	0.187114	0.0108148	0.0300822	1.59591	84.8418	0.311483	0.000414473	6.09214	383.222	39.3632	8.66543	1.39021	0.720732	0.617725	1.53692	0.992697	0.779805	0.759923	0.99481	0.965972	-0.311076
100221A_	a	2	3	0.751628	0.56133	8.93728	15.9216	16.6139	16.9332	12.9363	18.5302	860.3	11.9671	0.564557	774.835	0.900657	872.449	0.00449361	0.0275582	0.373625	3.57057	0.0133583	2.56224	0.045958	0.0073176	0.0158322	0.0153738	0.00187849	0.0440795	0.00552121	0.0181036	0.436994	0.285937	0.0912742	7.70814e-05	29.431	2021.21	62.0632	28.2674	7.3859	0.579669	2.0376	2.61092	3.04518	0.470037	0.397709	0.973724	0.895167	-0.164237
100222A_	a	2	3	0.411132	0.218449	30.7213	140.634	112.662	78.3981	107.007	114.844	41631.8	57.819	0.382159	15200.5	0.365116	41669.1	0.00353023	0.0345323	25.0378	2.32419	0.0186719	3.99604	0.131103	0.0102144	0.0165371	0.0131609	0.00093884	0.130164	0.00765514	0.02064	0.986584	17.7514	0.238185	0.000152534	6.36564	189.801	18.1709	6.69105	0.993417	0.737212	0.600312	1.45503	0.612696	0.753944	0.737588	0.996207	0.965915	-0.307245
100222B_	a	2	3	0.182042	0.099224	18.0528	181.94	109.18	33.5074	99.4605	112.916	8188.18	33.1207	0.455014	4317.68	0.527307	8260.15	0.00686596	0.0289096	3.03993	2.66574	0.0130268	5.95716	0.0895645	0.00718201	0.0181063	0.0176846	0.0012594	0.0883051	0.0052963	0.020192	0.864639	3.36779	0.17595	7.98781e-05	13.0003	339.178	17.1205	8.50376	1.55572	0.689162	0.849816	1.64842	0.802072	0.660576	0.637653	0.994159	0.95213	-0.221407
100224A_	a	2	3	0.655093	0.31567	2.45464	7.77597	7.8577	7.8577	5.2409	8.36561	47.4664	5.09398	0.683387	92.7701	1.95444	57.6807	0.00424661	0.0161815	0.0037321	3.35275	0.00711231	2.75955	0.0236439	0.0043401	0.0103561	0.00895183	0.00167967	0.0219643	0.00324424	0.0115451	0.443742	0.00768821	0.112245	2.60407e-05	32.5058	1009.78	37.7145	17.703	23.6389	-0.115921	3.86148	2.42248	7.36508	0.320482	0.227727	0.924805	0.822374	-0.673813
100226A_	a	2	3	0.625371	0.514138	66.3653	129.081	114.653	104.458	67.8994	123.645	4107.52	80.7233	0.339028	3658.48	0.89068	4332.23	0.00214416	0.0148438	0.195022	3.24957	0.00729107	4.69356	0.0323864	0.00422405	0.00800891	0.00684474	0.000165151	0.0322213	0.00296906	0.00962992	1.15131	0.401751	0.122392	2.85927e-05	19.7358	1871.81	99.8389	20.591	5.14316	0.600367	1.58482	2.38092	2.57965	0.537916	0.483456	0.981725	0.916746	-0.156045
100226B_	a	2	3	0.419874	0.339723	52.0481	153.208	119.298	117.067	86.0609	122.662	9568.99	64.3278	0.358023	6088.13	0.636236	9727.44	0.00316579	0.0220684	0.98319	3.14814	0.0114239	3.57731	0.0510766	0.00621746	0.0122461	0.0113547	0.000889012	0.0501876	0.00460068	0.0144297	0.799683	2.0254	0.126463	5.82487e-05	16.2845	1071.95	59.7603	16.7494	3.62098	0.643724	1.34505	2.19661	1.77277	0.571217	0.522464	0.98668	0.927554	-0.168314
100227A_	a	2	3	0.142605	0.110772	11.645	105.126	15.797	18.5026	15.2347	112.481	841.263	14.9915	0.547661	786.913	0.935395	877.57	0.00251884	0.00681218	0.0107523	3.29592	0.0024197	3.14386	0.0119061	0.00140906	0.00471201	0.00465925	0.000576765	0.0113293	0.0010028	0.00502396	0.226414	0.02215	0.115663	3.03711e-06	37.5484	583.22	-1.38414	13.8887	8.20341	0.254453	2.19308	2.64878	3.28217	0.437776	0.362	0.971018	0.887735	-0.0986807
100228A_	a	2	3	0.56778	0.398029	32.2816	81.1037	46.1687	90.1302	100.359	131.198	23772.2	46.0491	0.321394	12440.2	0.523307	23930.7	0.00553274	0.0330377	8.64416	2.80386	0.0155207	3.84869	0.0894681	0.00895836	0.0166809	0.013488	0.000259982	0.0892081	0.00646519	0.0200044	1.06034	9.57645	0.174838	0.000121921	12.5841	473.13	37.673	11.4648	2.25238	0.670846	0.944293	1.8927	1.33576	0.672074	0.641578	0.991649	0.94832	-0.222776
100229A_	a	2	3	0.343589	0.281622	26.3263	93.4808	84.8135	92.1813	38.1543	93.0464	13571.9	32.1189	0.489828	5617.38	0.413899	13715.6	0.00153485	0.016532	0.680117	2.12173	0.00864716	8.85944	0.0751134	0.00496071	0.00792583	0.00620763	0.000172755	0.0749407	0.00358264	0.0101069	1.57552	1.40106	0.277031	3.93316e-05	4.66153	117.059	12.8491	4.54374	1.03287	0.627734	0.580549	1.44742	0.68879	0.763448	0.749345	0.996139	0.967195	-0.2258
100233A_	a	2	3	0.862639	0.490431	4.94315	10.0792	12.0571	12.0571	11.5419	12.1139	171.84	8.69471	0.571589	261.507	1.5218	195.702	0.0123737	0.0297642	0.0447349	3.69611	0.00859769	2.73153	0.0386978	0.00526018	0.020705	0.0207024	0.00946629	0.0292315	0.00375959	0.0217001	0.495519	0.0921551	0.0858726	4.21989e-05	32.4261	1994.36	63.4122	24.569	16.1939	0.163842	3.15574	2.80097	5.15632	0.369025	0.282859	0.94564	0.848667	-0.360466
100237A_	a	2	3	0.397072	0.356928	21.4685	60.1481	63.0237	34.7091	69.8139	74.6099	11161.8	23.8831	0.474144	5094.05	0.456382	11229.3	0.069886	0.177677	254.747	2.50521	0.0607394	5.84899	0.53275	0.0349159	0.124031	0.121564	0.0322254	0.500524	0.0247557	0.131764	0.882626	194.96	0.202892	0.00197801	11.8638	183.258	9.40707	6.30955	0.741756	0.786269	0.568354	1.29036	0.405468	0.741456	0.732637	0.997141	0.967117	-0.315364
100238A_	a	2	3	0.82345	0.0722705	9.14233	126.501	10.9659	63.8049	99.7359	104.99	450.938	104.168	0.377775	752.77	1.66934	470.25	0.0178491	0.0421233	0.416357	3.20882	0.0108469	4.04869	0.0709779	0.00723809	0.030163	0.0294178	0.00857262	0.0624053	0.00494822	0.0315606	0.534701	0.468402	0.131327	8.62647e-05	31.9226	767.564	25.1171	15.189	5.38518	0.475996	1.77031	2.3703	2.17865	0.480161	0.412884	0.980472	0.906277	-0.144049
100238B_	a	2	3	0.0393214	0.0359384	6.97543	194.094	9.27699	9.48683	10.0902	105.707	233.051	7.63205	0.418612	437.495	1.87725	276.75	0.0211779	0.0445468	0.345586	3.49996	0.0123132	3.12789	0.0616748	0.00737367	0.0311217	0.0296336	0.0118271	0.0498477	0.00518534	0.0324595	0.674138	0.291588	0.104644	8.50578e-05	48.0748	1666.05	66.6242	24.2754	8.09652	0.507821	2.10377	2.51977	3.31284	0.452832	0.382067	0.972038	0.892535	-0.217865
100238D_	a	2	3	0.64306	0.30841	40.6142	131.689	67.8827	64.0176	99.0028	104.031	560.062	84.684	0.351051	935.99	1.67122	614.25	0.0193648	0.0639348	0.956752	3.36719	0.023072	3.59123	0.105176	0.014213	0.0378362	0.0332443	0.00658409	0.0985915	0.0095734	0.0418604	0.998524	1.07635	0.121436	0.000320716	35.5063	2828.06	144.345	31.2969	4.38607	0.755255	1.5553	2.24377	1.88625	0.516157	0.459318	0.983971	0.916735	-0.261675
100238E_	a	2	3	0.12575	0.0795546	9.23462	116.079	67.986	18.8215	10.8703	70.0242	507.396	14.5969	0.359879	854.854	1.68479	537.41	0.0135802	0.0663917	1.49652	3.10799	0.0283012	5.04823	0.152269	0.0170221	0.0386493	0.0342864	0.00220887	0.15006	0.0116142	0.0444332	1.12721	1.06101	0.137652	0.000480539	18.5569	1214.56	74.5692	16.6517	2.49918	0.735851	1.12949	1.90947	1.19456	0.591915	0.553908	0.990729	0.937616	-0.23878
100238F_	a	2	3	0.836454	0.433548	10.7115	24.7066	29.3923	29.0053	23.185	30.2182	2482.41	20.666	0.490154	1808.84	0.728664	2509.75	0.00132659	0.0170093	0.268627	2.17032	0.0100491	12.0362	0.0807707	0.0053452	0.0091419	0.00866839	0.000217881	0.0805528	0.00403427	0.0113835	1.60414	0.325222	0.253805	4.60093e-05	5.14648	153.13	13.2097	4.65444	1.17909	0.596205	0.661949	1.51586	0.722742	0.731592	0.714211	0.995587	0.962604	-0.201995
100238G_	a	2	3	0.740119	0.372698	10.8203	29.0325	30.3062	30.981	23.2197	31.0287	2530.8	21.4875	0.426793	2104.29	0.831472	2555.82	0.00603558	0.0319805	1.07502	3.12112	0.0158459	2.84902	0.0725088	0.00832828	0.0191363	0.0190089	0.00126127	0.0712475	0.00631831	0.0215866	0.337834	1.19097	0.124618	9.97839e-05	20.0436	630.001	19.7403	15.4315	3.87731	0.599033	1.43809	2.20857	1.73053	0.544207	0.490824	0.985745	0.922567	-0.153699
100239B_	a	2	3	0.602507	0.443093	5.16019	11.6458	11.8669	9.362	9.79867	11.9908	183.673	7.0167	0.585824	266.735	1.45223	197.198	0.0173429	0.0371773	0.13187	3.71529	0.00724625	2.73848	0.0439185	0.00548559	0.0263076	0.0254838	0.0130143	0.0309041	0.00375335	0.0272184	0.486939	0.146092	0.089067	4.87534e-05	46.0002	2853.17	107.739	29.4664	15.8864	0.307709	3.1078	2.96372	5.75762	0.359052	0.26873	0.947563	0.85034	-0.228751
100241A_	a	2	3	0.899982	0.682018	91.4126	134.032	104.581	133.946	117.399	134.468	7519.96	120.627	0.216463	8575.18	1.14032	7674.09	0.00962386	0.0382081	8.78899	0.263204	0.0153396	254.003	0.745576	0.0108455	0.0251091	0.0221343	0.00128667	0.74429	0.00632213	0.0356202	12.8541	9.7369	0.934235	0.000638336	1.13039	65.0544	4.14004	0.352179	0.0876502	0.56271	0.0359763	0.198317	0.0863086	0.985936	0.98542	0.999697	0.998019	-0.257022
100243A_	a	2	3	0.856369	0.603747	34.5397	57.2088	56.3055	62.8304	61.9779	63.9827	48475.2	48.9918	0.50717	12676.8	0.261512	48552.7	0.00221992	0.017619	2.30665	2.08597	0.00707099	7.92051	0.0676934	0.00508879	0.00731698	0.00424905	0.000344949	0.0673485	0.00327709	0.00989283	1.89848	4.75176	0.334431	4.433e-05	4.893	308.369	30.3224	6.50327	1.19423	0.686177	0.577135	1.48401	0.853332	0.786446	0.768301	0.995503	0.967925	-0.277651
100243B_	a	2	3	0.550513	0.283539	42.8927	151.277	71.5821	113.431	124.162	126.433	5194.12	83.2797	0.356224	4071.64	0.783894	5328.77	0.0042143	0.0194364	0.83498	2.51901	0.00822648	6.69959	0.0671963	0.00480719	0.0116469	0.0109843	0.00118218	0.0660141	0.0033935	0.0131755	1.1041	0.925035	0.197429	3.79416e-05	8.801	243.929	16.3936	6.56689	1.36793	0.655068	0.792624	1.60609	0.717901	0.677829	0.656533	0.99482	0.955134	-0.204444
100245A_	a	2	3	0.472282	0.336266	24.3433	72.3931	39.5483	37.5674	113.809	113.848	8307.64	34.19	0.34865	5689.58	0.684861	8561.43	0.003795	0.0223595	1.67345	0.978832	0.01111	117.885	0.265489	0.00626175	0.0132048	0.0123798	0.000267794	0.265221	0.00450014	0.0160528	5.95686	2.20621	0.570838	8.33235e-05	1.60432	17.94	1.71664	0.619683	0.267748	0.388996	0.224015	0.78266	0.216941	0.891207	0.89072	0.998998	0.986933	-0.137722
100248A_	a	2	3	0.525658	0.254865	24.4636	95.9866	73.439	28.7066	109.035	111.973	2865.6	50.4561	0.43778	2228.63	0.777719	2912.51	0.01676	0.0431875	4.29138	1.15059	0.0128699	170.093	0.380807	0.00832103	0.0299255	0.0294241	0.00130804	0.379499	0.00539824	0.0323209	6.17797	3.04252	0.511616	0.000149107	3.03025	2.68974	-0.0125719	0.836552	0.338468	0.423878	0.316937	0.926568	0.235051	0.844071	0.843279	0.998695	0.981419	-0.14307
100248B_	a	2	3	0.54333	0.400984	32.9251	82.1107	93.6029	47.6084	123.285	127.523	21146.8	44.6132	0.414213	8928.04	0.422194	21232.7	0.00182421	0.0274558	7.44314	2.29255	0.0140246	4.89036	0.101573	0.00843511	0.0117023	0.00802258	0.000184375	0.101388	0.00595715	0.015765	1.34141	5.27707	0.268573	0.000111592	6.04756	269.596	28.8439	7.51357	1.02981	0.75414	0.577301	1.45685	0.682618	0.770338	0.75374	0.996095	0.967433	-0.3165
100248C_	a	2	3	0.634467	0.543353	80.7211	148.561	113.816	88.459	103.719	126.998	1267.99	94.2571	0.248571	2279.17	1.79747	1329.35	0.00867762	0.0330292	1.06797	1.97321	0.011161	20.76	0.169035	0.00848447	0.0200827	0.0173867	0.0021831	0.166852	0.00476021	0.023866	2.96944	0.757176	0.325921	0.000166269	4.31216	141.703	13.7057	3.15789	0.946427	0.522912	0.599907	1.35896	0.578938	0.73769	0.728033	0.996471	0.96571	-0.14879
100249A_	a	2	3	0.44729	0.181102	23.9387	132.183	65.1725	128.487	37.1222	159.007	15726.9	59.1242	0.335368	9051.59	0.575548	16079.1	0.00352197	0.0415551	13.0815	2.73246	0.0241462	3.04171	0.118349	0.0125786	0.0199819	0.0166758	0.000970279	0.117379	0.00972278	0.0249526	0.776143	10.0113	0.179148	0.000223354	10.1086	418.357	33.1173	11.9278	1.99805	0.709932	0.885728	1.82934	1.1828	0.686911	0.656679	0.99254	0.951232	-0.260157
100250A_	a	2	3	0.14719	0.129801	22.3696	172.338	31.8286	30.9233	127.834	128.125	6410.25	25.3665	0.395696	4217.35	0.657907	6627.39	0.00344699	0.0220397	1.04462	2.92572	0.0119053	3.69939	0.0599974	0.00623763	0.0122909	0.0113306	0.000192081	0.0598053	0.00475429	0.0144153	0.757421	1.37719	0.145825	5.6737e-05	13.6926	425.096	24.22	11.8722	2.26481	0.676904	1.03424	1.90657	1.16484	0.627865	0.592749	0.991552	0.942847	-0.216693
100252A_	a	2	3	0.884641	0.562421	40.0518	71.2133	76.8622	79.9148	79.9043	84.0099	93317.7	62.9982	0.454011	21914.2	0.234835	93541.6	0.00412301	0.0188945	6.42963	2.07979	0.00871624	7.26351	0.0910681	0.00498304	0.0101298	0.00836147	0.000215496	0.0908526	0.00359517	0.0118995	1.40616	13.2452	0.269212	3.89837e-05	5.25144	70.9632	8.01431	4.15382	0.584719	0.752629	0.425483	1.19699	0.399279	0.810093	0.802661	0.997751	0.975474	-0.337834
100253A_	a	2	3	0.879904	0.745259	35.9834	48.2832	86.849	89.2314	51.927	96.0097	33580.9	42.4846	0.476364	10566.7	0.314664	33613.8	0.00331075	0.0365544	83.8026	2.20579	0.0204677	3.51014	0.144978	0.0110447	0.0168973	0.0127166	0.00113378	0.143845	0.00838479	0.0214547	0.960881	15.4726	0.267881	0.000174786	6.11249	144.44	16.9686	6.67423	0.680264	0.812876	0.407285	1.18009	0.499931	0.829702	0.821226	0.997422	0.97687	-0.412567
100255A_	a	2	3	0.888943	0.474968	65.3949	137.683	111.746	144.107	102.499	147.761	23231.3	122.392	0.266174	14792.3	0.636738	23896.3	0.0101952	0.0616518	32.8153	1.23781	0.0258979	53.8595	0.616585	0.0203046	0.0370466	0.0297631	0.000276988	0.616308	0.0107026	0.0531875	5.75051	67.6004	0.535182	0.00145646	2.47438	468.715	29.5264	2.95307	0.616539	0.652887	0.283274	0.934017	0.534279	0.88623	0.882296	0.997798	0.984241	-0.263912
100255B_	a	2	3	0.689572	0.317711	50.8502	160.052	130.882	141.465	129.821	141.525	28711.1	110.367	0.305076	14863.1	0.517678	28887.6	0.0172043	0.112865	296.843	1.39672	0.0515083	33.7405	1	0.0329607	0.0696714	0.0667172	8.8739e-05	0.999911	0.0212498	0.0853545	3.31686	210.457	0.436461	0.00243128	2.84484	71.9716	6.74453	1.84596	0.37746	0.659204	0.271311	0.920856	0.301678	0.876563	0.873581	0.998565	0.984356	-0.299835
100255C_	a	2	3	0.50082	0.392871	59.2901	150.915	117.202	134.867	118.6	148.262	26920.7	75.5813	0.295897	14680.3	0.545316	27265.4	0.014345	0.059262	75.5481	1.31689	0.0245686	62.3139	0.621508	0.0186168	0.0407074	0.035783	0.000257411	0.62125	0.0101207	0.0554048	6.35202	83.6961	0.471674	0.00141259	2.82613	622.303	34.4188	3.08805	0.46152	0.738157	0.288636	0.948378	0.376376	0.872041	0.869087	0.998287	0.983507	-0.26024
100255D_	a	2	3	0.767509	0.406697	47.8696	117.703	129.152	146.097	134.221	148.466	54865.7	90.3383	0.333029	20967	0.382151	55160	0.00689992	0.0316782	23.6367	1.56066	0.0137964	19.9138	0.234286	0.00826657	0.0186629	0.0168401	0.000299094	0.233987	0.00565839	0.0217882	2.35741	26.1859	0.388303	0.000126422	3.0494	31.7638	3.42468	1.73972	0.357202	0.655096	0.309833	0.961871	0.258841	0.851629	0.849531	0.99862	0.981922	-0.273986
100255E_	a	2	3	0.631736	0.29823	37.8809	127.019	123.111	134.483	87.5531	147.048	29519.5	80.2426	0.324871	14218.2	0.481655	29739.8	0.0204719	0.0847257	145.484	1.59811	0.0353528	22.6432	0.600025	0.021015	0.0516533	0.0482664	0.000110114	0.599915	0.014496	0.0588921	2.23555	103.146	0.37844	0.000800212	3.52773	40.2512	3.34497	1.82989	0.34647	0.678545	0.300885	0.937078	0.253759	0.855128	0.853559	0.998666	0.982438	-0.30521
100256A_	a	2	3	0.681604	0.588743	10.2967	17.4893	18.7034	17.8751	14.3033	19.0937	788.56	11.9208	0.480883	858.357	1.08851	815.379	0.0192471	0.0435413	0.758228	3.46763	0.0120099	3.45849	0.0644861	0.00739244	0.0306693	0.0296318	0.0101454	0.0543407	0.0049954	0.0320967	0.573771	0.840004	0.106624	8.95938e-05	41.5692	1565.93	44.3674	21.769	5.11715	0.619951	1.69733	2.35713	2.15263	0.49577	0.434508	0.981374	0.910035	-0.167476
100256B_	a	2	3	0.198447	0.111445	18.7629	168.36	41.3601	94.2704	106.981	110.431	1826.11	33.4105	0.408401	1769.08	0.968772	1856.76	0.00789068	0.0227568	0.439044	3.22053	0.0075711	4.27746	0.0430757	0.00469877	0.015	0.0141716	0.0024407	0.040635	0.00314467	0.0161852	0.841036	0.486396	0.128408	3.69588e-05	31.4848	1028.88	40.4997	16.9693	3.96891	0.621782	1.44518	2.20681	1.81104	0.540356	0.488589	0.985474	0.922326	-0.161026
100257A_	a	2	3	0.826908	0.573654	21.8683	38.1211	39.2443	31.8332	37.5392	40.1409	5688.36	31.5227	0.294396	5234.52	0.920215	5887.13	0.0117051	0.0363297	3.84044	1.77414	0.00961261	29.6372	0.219461	0.00928954	0.0218493	0.0172594	0.00143324	0.218028	0.0044867	0.0268831	4.16807	4.25464	0.372682	0.000245311	3.69577	162.814	12.8099	2.57004	0.55013	0.600938	0.428769	1.14135	0.36236	0.800836	0.796658	0.99789	0.975148	-0.201934
100260A_	a	2	3	0.774663	0.528837	83.671	158.217	118.663	131.796	136.057	142.488	6533.65	122.565	0.174323	9695.41	1.48392	7099.12	0.0105888	0.0436239	6.34476	1.48784	0.0145282	53.1922	0.348378	0.0111249	0.0259248	0.0224354	0.000507395	0.34787	0.0063371	0.0314663	4.63055	7.02906	0.416043	0.000318034	2.69338	93.4342	6.88298	1.75355	0.614712	0.477405	0.415376	1.1496	0.438386	0.812514	0.807674	0.997724	0.976123	-0.148462
100261A_	a	2	3	0.238794	0.222622	17.2297	77.3946	56.6591	25.9049	19.7294	60.9349	4747.73	18.4814	0.408404	3344.91	0.704529	4772.25	0.0114949	0.0454377	4.24983	3.22574	0.0193069	2.59928	0.0903383	0.0105523	0.0289715	0.0290683	0.00311821	0.0872201	0.00787889	0.0316519	0.162859	4.78106	0.116516	0.000162495	27.4787	671.233	5.38963	16.1392	4.75408	0.545005	1.63721	2.30666	1.92531	0.506598	0.445541	0.982577	0.91279	-0.133797
100261B_	a	2	3	0.468235	0.361961	22.2374	61.436	58.74	46.4217	34.9274	65.8228	9022.15	28.7665	0.38861	5393.16	0.597768	9064.37	0.00752918	0.0438107	9.33207	1.67577	0.0106371	20.8138	0.243354	0.010927	0.0206048	0.0159615	0.00187112	0.241483	0.00512944	0.0270171	3.23598	6.61629	0.406019	0.000305367	3.23324	183.935	18.6087	3.47461	0.317882	0.825185	0.258542	0.864339	0.249246	0.876591	0.875291	0.998793	0.984958	-0.402992
100262A_	a	2	3	0.534661	0.398328	63.3363	159.005	115.111	138.396	147.188	147.412	120963	85.014	0.296169	39937.3	0.330162	121664	0.00173337	0.0150113	9.12244	1.28796	0.00774741	11.0172	0.122131	0.00447008	0.00713801	0.00540206	0.000378517	0.121752	0.00321381	0.00911412	1.71426	10.1063	0.494142	3.2116e-05	2.09877	14.0484	2.72403	1.27446	0.275153	0.641048	0.238629	0.842345	0.216704	0.886085	0.884112	0.998937	0.986078	-0.278191
100263A_	a	2	3	0.690391	0.372009	44.1793	118.759	75.9589	86.1197	67.2587	111.044	2551.15	81.9899	0.283488	3184.98	1.24845	2675.46	0.0204503	0.0571189	4.13911	3.23412	0.0172495	3.90302	0.102818	0.0113437	0.0385772	0.0377938	0.000674721	0.102143	0.00733315	0.0413995	0.494855	4.58552	0.131124	0.000225714	39.4424	1183.96	39.8105	16.7258	2.98591	0.694288	1.23593	2.05788	1.41613	0.579613	0.536646	0.988893	0.93251	-0.185719
100265A_	a	2	3	0.808006	0.200416	23.629	117.9	58.4375	50.2771	97.181	104.45	846.675	95.2635	0.28565	1515.17	1.78955	960.674	0.0143021	0.0625537	2.52728	2.57891	0.0256749	8.11319	0.209259	0.015551	0.0379955	0.0356853	0.00209255	0.207166	0.0105515	0.0431874	1.34592	1.79181	0.195867	0.0004215	10.4626	221.932	15.6112	6.59829	1.9864	0.533104	0.99576	1.78566	0.962935	0.621511	0.590252	0.992571	0.944398	-0.136639
100266A_	a	2	3	0.707573	0.499276	20.7227	41.5055	33.5189	83.8525	63.8635	85.8797	7610.59	29.3682	0.480884	3890.95	0.511255	7672.63	0.0283891	0.108164	68.0062	3.24507	0.0455014	2.84221	0.209856	0.0251937	0.0730809	0.0776799	0.0102138	0.199642	0.0186813	0.0792721	0.0500932	48.2153	0.120067	0.000943245	32.5063	1101.87	-9.44605	21.4744	1.81974	0.843539	0.961891	1.77629	0.868168	0.630682	0.60013	0.993094	0.946067	-0.297613
100268A_	a	2	3	0.821241	0.596116	11.6575	19.5557	18.8564	20.4022	21.4767	21.5087	1707.09	16.06	0.532882	1296.26	0.759336	1720.12	0.0212612	0.0508426	2.25311	3.39458	0.0157786	2.95948	0.0798415	0.00916541	0.0366254	0.0368893	0.00854429	0.0712972	0.0064615	0.0383873	0.182247	2.53475	0.109576	0.000132165	43.9286	1330.8	27.2162	21.1545	4.63645	0.642309	1.66433	2.26792	1.71868	0.493053	0.42812	0.982858	0.910897	-0.161673
100269A_	a	2	3	0.686945	0.636499	5.59096	8.78393	8.64374	8.64374	6.545	9.30222	68.1329	6.03408	0.456929	176.552	2.59129	86.4125	0.00182052	0.00508021	0.00105147	3.62674	0.00166996	2.98181	0.00723465	0.00107709	0.00342219	0.0032064	0.001108	0.00612665	0.000763166	0.00367157	0.561894	0.00116487	0.0959895	1.76902e-06	48.8075	1936.79	25.9817	26.8631	16.0745	0.237809	3.20813	2.76351	5.04034	0.349828	0.257858	0.945924	0.845266	-0.478139
100270A_	a	2	3	0.450995	0.0907811	9.60643	105.82	16.1574	122.967	72.3818	125.24	505.5	47.7242	0.454487	675.217	1.33574	556.875	0.0111173	0.039942	0.404037	2.97046	0.0173676	4.65464	0.0938488	0.00939481	0.0261545	0.0260593	0.00430974	0.089539	0.00709538	0.0285698	0.503059	0.454541	0.138455	0.000132177	18.384	350.978	7.43886	11.6957	4.5671	0.436445	1.59843	2.25858	1.89511	0.51078	0.452719	0.983267	0.914636	-0.116508
100271A_	a	2	3	0.854663	0.613934	17.1957	28.0091	35.0167	31.603	32.6454	35.1928	4340.04	23.9384	0.437675	2939.87	0.677384	4441.41	0.0022808	0.0266459	0.62954	3.37994	0.0163435	2.07756	0.0499464	0.00803434	0.0143574	0.0142013	0.000248258	0.0496981	0.00647994	0.0170878	0.242865	1.29687	0.103803	8.5859e-05	26.005	1450.88	34.1366	27.2663	5.75899	0.652198	1.69839	2.46669	2.77662	0.531436	0.472331	0.979312	0.911609	-0.181664
100272A_	a	2	3	0.786503	0.460156	35.439	77.0152	87.2529	56.0712	87.1077	116.591	31898.9	60.5727	0.421528	11539.2	0.361742	32157	0.00298541	0.0127735	1.24019	1.29121	0.00552185	56.0625	0.116004	0.00326808	0.00768102	0.0070568	9.16703e-05	0.115912	0.00225652	0.00891338	3.65793	2.55482	0.453528	2.04504e-05	2.3433	14.8358	1.63106	1.11638	0.313239	0.559451	0.27091	0.888477	0.238251	0.869479	0.868112	0.998797	0.984189	-0.233585
100273A_	a	2	3	0.150555	0.0758457	19.9248	262.702	39.7099	71.0721	156.111	157.908	7867.63	39.5512	0.343575	5567.91	0.707699	7800.25	0.0264314	0.140176	103.027	3.48234	0.0687001	2.21092	0.241277	0.03597	0.0869253	0.0902724	0.0065913	0.234686	0.0276719	0.0967696	0.0271833	73.0442	0.0960182	0.00180834	36.4255	1756.65	14.4235	28.4381	2.97851	0.809559	1.27527	2.06317	1.29784	0.566716	0.519175	0.988819	0.93015	-0.25486
100275A_	a	2	3	0.0665463	0.0428139	11.223	262.134	17.6888	18.6662	144.577	146.764	793.539	17.444	0.326369	1270.05	1.60049	937.311	0.00680268	0.0247603	0.130816	3.22999	0.00939371	4.34449	0.0496411	0.00593433	0.0151235	0.0141312	0.000508021	0.049133	0.00400462	0.016956	0.93883	0.269484	0.126221	5.87874e-05	28.1234	1183.2	59.8635	16.4533	6.35018	0.44705	1.87592	2.47722	2.7415	0.4789	0.413396	0.977318	0.90227	-0.145209
100276A_	a	2	3	0.739065	0.315822	47.8739	151.585	92.0793	96.7943	96.2132	119.057	3521.61	112.031	0.287882	3888.33	1.10413	3700.19	0.0323781	0.134465	45.7856	3.26639	0.0571328	2.74921	0.264612	0.0317406	0.0851592	0.0853226	0.00133957	0.263272	0.023047	0.0936636	0.159974	32.4612	0.115592	0.00152076	31.3867	849.149	10.0314	18.2755	3.0364	0.715041	1.28946	2.05368	1.32124	0.55912	0.511811	0.988681	0.929386	-0.188561
100277A_	a	2	3	0.830465	0.680667	16.8618	24.7725	24.0419	25.369	23.9022	26.5849	2969.01	20.5727	0.485146	2059.14	0.693544	3052.96	0.00111211	0.0122986	0.0803096	3.27672	0.00677078	3.0094	0.0235651	0.00369473	0.00587752	0.00466495	0.000473654	0.0230914	0.00277737	0.00736138	0.855207	0.16544	0.126165	1.96447e-05	17.3169	1741.22	101.838	23.7571	6.62042	0.561937	1.7206	2.5262	3.56549	0.551163	0.496527	0.976931	0.912185	-0.171224
100278A_	a	2	3	0.457317	0.349243	34.9796	100.158	10.8119	42.5881	59.1989	90.4436	292.796	45.8042	0.427892	498.342	1.70201	330.14	0.00975225	0.0342697	0.200382	2.64812	0.0126714	14.0568	0.106833	0.00871678	0.0224747	0.0204001	0.00483678	0.101996	0.00522799	0.0259311	2.55984	0.221994	0.196095	0.000167309	7.91007	464.018	34.2161	6.68986	2.76533	0.412741	1.17753	1.85204	1.32881	0.575227	0.535793	0.99012	0.9352	-0.142949
100279A_	a	2	3	0.530121	0.407454	48.1664	118.213	89.6787	125.849	133.617	145.709	27248.4	62.6673	0.366089	11961.7	0.438987	27497.2	0.00205858	0.0122635	0.77668	2.5568	0.00549749	6.19206	0.0406939	0.00332249	0.00632734	0.00519743	0.000523577	0.0401703	0.00230476	0.00762804	1.43133	1.59998	0.202273	1.81517e-05	7.71065	322.024	27.016	7.6301	1.55161	0.66063	0.746609	1.68423	0.982278	0.722722	0.699923	0.994169	0.958513	-0.234331
100279B_	a	2	3	0.464075	0.291841	38.2452	131.048	78.9394	115.166	117.788	138.502	44375.3	60.8161	0.365309	16592.7	0.373919	44677.5	0.00293714	0.0127903	2.79526	1.09882	0.00457159	22.125	0.118059	0.00327356	0.00691267	0.00556621	0.000725493	0.117334	0.00199988	0.00832545	2.72049	3.09673	0.580849	2.15281e-05	1.7929	14.697	2.73026	1.03093	0.28776	0.559109	0.227354	0.835091	0.234915	0.894976	0.892149	0.99889	0.986817	-0.219959
100284A_	a	2	3	0.726217	0.509638	24.5541	48.1794	32.6524	43.9956	37.0241	134.073	9570	34.9887	0.501881	4343.34	0.45385	9688.17	0.0110928	0.0464168	7.29042	2.79278	0.0208607	3.79611	0.111317	0.0118149	0.0250433	0.0202108	0.0023399	0.108978	0.00869172	0.0288733	1.06805	8.07671	0.187949	0.000206502	15.1957	536.822	44.5018	12.4211	2.46415	0.66688	0.981935	1.93089	1.46556	0.666242	0.633934	0.990973	0.946551	-0.22543
100285A_	a	2	3	0.748822	0.511526	40.3457	78.8732	66.1064	77.4827	78.4207	80.671	61431.3	59.062	0.375349	20059	0.326527	61689.4	0.00685855	0.0610275	70.0843	2.42521	0.0306646	5.38629	0.200793	0.0183171	0.0274789	0.0186157	0.00224834	0.198544	0.0130479	0.0357504	1.4288	78.8448	0.248439	0.000523005	7.14593	511.819	43.587	9.49183	1.22143	0.763518	0.644477	1.537	0.773932	0.753597	0.732876	0.995358	0.963878	-0.324824
100285B_	a	2	3	0.760198	0.484298	37.8375	78.1285	67.0322	78.4443	78.7398	84.818	59062.4	59.3932	0.341525	21475.1	0.3636	59394.8	0.00723852	0.0357373	30.0498	1.43217	0.0148497	23.9838	0.244137	0.00995993	0.0181932	0.0130323	0.0029319	0.241205	0.00647239	0.0228261	3.0201	30.9464	0.47441	0.000190035	2.2471	90.3642	7.69589	1.76027	0.460746	0.553926	0.320074	1.01431	0.346101	0.859587	0.853115	0.998237	0.98161	-0.230015
100286A_	a	2	3	0.761654	0.533474	73.7967	138.332	126.106	143.585	129.042	150.004	6600.75	105.361	0.177086	9609.36	1.4558	7490.25	0.0068249	0.0210106	0.821229	2.00352	0.00679586	20.9487	0.0964483	0.00452645	0.0135441	0.0126789	0.000171924	0.0962764	0.00286214	0.0150287	2.55914	1.69175	0.307627	4.24177e-05	6.77865	58.156	5.25684	2.67966	0.896959	0.494834	0.58806	1.34789	0.54547	0.740775	0.731464	0.996646	0.966304	-0.148508
100288A_	a	2	3	0.777708	0.460674	25.1577	54.6107	48.2283	57.9108	59.3403	59.8382	30920.9	42.4712	0.549115	8676.05	0.280589	31065.2	0.00396049	0.0320168	4.80211	2.35652	0.0154429	4.64215	0.0970282	0.00935643	0.0136571	0.00844659	0.0017619	0.0952663	0.00677072	0.0178449	1.34807	9.89246	0.278467	0.000131927	6.83646	448.294	42.5681	9.74874	1.74144	0.693252	0.754167	1.70992	1.1574	0.739498	0.713299	0.993466	0.958622	-0.254595
100289A_	a	2	3	0.606417	0.358906	3.65534	10.1847	9.30018	9.51755	8.92492	10.9921	64.3758	6.17616	0.641868	121.019	1.87988	80.341	0.0105103	0.0431575	0.0442405	2.90518	0.0202779	10.011	0.1086	0.012895	0.0282492	0.0263236	0.00484478	0.103755	0.00847879	0.0336804	2.11729	0.0911365	0.146614	0.000336352	10.4242	544.191	34.899	9.45412	14.8583	-0.227881	2.77722	2.40734	6.52081	0.400036	0.316417	0.954564	0.866185	-0.443571
100290A_	a	2	3	0.532656	0.323019	31.8009	98.4488	91.8972	106.257	135.23	146.297	79916.5	52.4394	0.44787	20033.5	0.25068	79972.7	0.00122257	0.0186113	12.2878	1.98728	0.00951192	5.12862	0.0808135	0.00576661	0.00760811	0.00464616	0.000161728	0.0806518	0.00411599	0.0104372	1.3776	8.71185	0.341108	5.1052e-05	4.64693	142.575	18.0938	5.47125	0.731925	0.760207	0.449094	1.27001	0.521681	0.814306	0.802622	0.997203	0.974467	-0.344985
100291A_	a	2	3	0.929398	0.677438	33.4322	49.351	51.8845	58.9836	59.3069	112.486	22604.5	45.8667	0.501074	7715.76	0.341338	22806	0.0008288	0.0264763	4.50316	2.18884	0.0140798	5.94368	0.0921088	0.0088341	0.0098618	0.00484792	0.000163871	0.0919449	0.00616432	0.0149043	1.60837	5.06606	0.333342	0.000124882	5.65348	510.014	46.131	8.66523	2.03438	0.612007	0.763644	1.71588	1.42648	0.753426	0.726197	0.992538	0.958792	-0.222078
100291B_	a	2	3	0.864301	0.577727	52.8375	91.4575	78.3825	126.028	92.2605	156.301	5989.28	79.0468	0.275226	5794.87	0.96754	6160.77	0.00896237	0.0289392	2.29707	3.2105	0.0110284	2.9125	0.0556032	0.00625098	0.0188163	0.0184674	0.00124568	0.0543575	0.00452806	0.0203241	0.287404	2.54481	0.121744	5.90159e-05	31.9214	656.123	11.9744	15.4839	3.95175	0.593094	1.50813	2.20932	1.61401	0.517722	0.460363	0.985373	0.918532	-0.125876
100295A_	a	2	3	0.902844	0.556395	42.361	76.1348	99.0162	87.0178	74.8468	105.311	112266	68.7378	0.437641	25715.7	0.22906	112475	0.00361129	0.0210145	15.2351	1.4763	0.00894701	7.50684	0.138844	0.0058448	0.00971951	0.00648775	0.000459968	0.138384	0.00397998	0.01225	1.68649	16.8782	0.455737	5.55933e-05	2.56673	24.1087	4.76572	2.04239	0.395624	0.672459	0.296248	0.98518	0.305338	0.866584	0.861636	0.998475	0.98289	-0.30606
100296A_	a	2	3	0.633203	0.534475	9.78896	18.3151	20.1246	18.9737	12.816	20.347	1055.44	11.5972	0.58694	854.106	0.809244	1064.25	0.0148956	0.0378825	0.774532	3.62741	0.0130856	2.44058	0.050196	0.00730909	0.0272194	0.0283631	0.00460894	0.045587	0.00539336	0.0286137	-0.259465	0.871349	0.0904398	7.78485e-05	68.2949	1889.09	-34.266	27.8248	9.06548	0.509529	2.36972	2.66938	3.09779	0.414233	0.331797	0.967803	0.879362	-0.124176
100296B_	a	2	3	0.661225	0.444636	69.9856	157.4	123.088	140.983	137.953	152.827	6199.89	104.077	0.183896	8874.97	1.43147	6558.26	0.0174983	0.0553189	14.3998	3.02162	0.0191369	5.16349	0.122344	0.0121351	0.0345527	0.0317853	0.00383505	0.118509	0.00805717	0.0380481	1.17934	9.4941	0.150123	0.000253764	29.1613	1790	87.5455	22.8294	2.03901	0.845832	1.00723	1.74777	0.892805	0.62582	0.593045	0.992287	0.943915	-0.328473
100298A_	a	2	3	0.372378	0.301927	60.0547	198.905	74.8893	139.425	146.502	151.593	29496.6	74.0679	0.336327	13726.8	0.465371	29771.3	0.0206622	0.104978	124.46	2.27836	0.0419081	7.52487	0.433118	0.0269456	0.0577963	0.0501203	0.00354925	0.429569	0.0177441	0.0680545	1.58297	137.883	0.246514	0.001291	6.81507	177.517	16.7588	5.49976	0.863802	0.725936	0.578398	1.38428	0.522151	0.748817	0.737635	0.996698	0.96686	-0.265079
100299A_	a	2	3	0.489391	0.261894	21.987	83.9537	34.3059	88.8515	89.3415	94.1061	13140.2	41.0862	0.398506	6757.48	0.51426	13351	0.000739051	0.0122368	0.404469	2.06154	0.00699633	11.555	0.059939	0.00399707	0.00587203	0.00471676	0.000120149	0.0598188	0.00284491	0.0078999	2.02511	0.833215	0.2987	2.79277e-05	4.39704	237.472	21.1624	4.75471	0.935579	0.667901	0.530796	1.38213	0.646892	0.782289	0.769353	0.996513	0.969972	-0.242647
100300A_	a	2	3	0.64312	0.351153	41.3542	117.767	126.633	106.912	103.309	136.653	5648.53	75.7383	0.352062	4356.67	0.771293	6013.01	0.0125129	0.0730703	6.3283	3.08031	0.0380273	2.88381	0.174153	0.0198364	0.04304	0.0428228	0.000744811	0.173408	0.0151511	0.0491559	0.414519	14.5293	0.129725	0.000563859	16.8002	462.839	21.9094	12.8081	3.38003	0.577289	1.33394	2.09465	1.47213	0.565487	0.51707	0.987396	0.927662	-0.156308
100300B_	a	2	3	0.762778	0.23677	19.5552	82.5915	35.6455	79.4782	74.1765	101.893	4804.35	62.999	0.384341	3582.53	0.745685	4919.01	0.00520575	0.0228614	1.00585	2.8084	0.00987953	4.11581	0.0641813	0.00559842	0.0141105	0.0137741	0.000111869	0.0640694	0.00402695	0.0157341	0.538499	1.21776	0.160762	4.84574e-05	15.1059	229.063	8.58638	8.55251	2.39657	0.562372	1.0888	1.91922	1.18386	0.606111	0.570034	0.991105	0.939834	-0.140311
100300C_	a	2	3	0.848099	0.694317	35.8989	51.7039	84.4071	92.1065	57.8102	102.222	19809.8	43.8501	0.435052	8138.24	0.410818	19946.9	0.00882737	0.0347442	9.79863	2.86697	0.0150509	3.68043	0.0887735	0.00843121	0.0209066	0.0193776	0.000537725	0.0882358	0.00615626	0.0233285	0.762201	10.8554	0.157219	0.000107132	17.8119	340.481	19.8518	10.449	1.72996	0.713887	0.879182	1.74179	0.940161	0.661507	0.636182	0.993516	0.950835	-0.236847
100300D_	a	2	3	0.41284	0.380761	32.8606	86.3026	78.8392	102.326	92.2366	109.248	9905.6	35.6291	0.386458	5771.68	0.582668	9936.12	0.00833771	0.0327251	30.0207	1.28494	0.0129257	54.9811	0.30586	0.00836162	0.0199626	0.0177577	0.0002028	0.305658	0.00539849	0.0236186	4.46891	5.54276	0.465809	0.000159333	2.44099	79.5665	6.49012	1.60497	0.4251	0.581956	0.263286	0.872053	0.346923	0.882115	0.879728	0.998453	0.984947	-0.302602
100301A_	a	2	3	0.320018	0.170734	27.2675	159.707	93.9298	144.867	86.25	145.932	12991.3	51.1092	0.461321	5793.18	0.445927	13068	0.00801644	0.0566331	18.6445	2.8631	0.0267311	3.23526	0.149751	0.0151965	0.0292624	0.0255715	0.00274257	0.147009	0.0110624	0.0346959	0.827002	15.7313	0.155784	0.000347517	12.5852	517.603	37.1457	12.8997	1.77421	0.755535	0.843348	1.73995	1.01531	0.688327	0.662357	0.993342	0.953195	-0.28134
100301B_	a	2	3	0.584394	0.334122	31.2102	93.4095	97.358	21.6798	57.0753	122.462	3783.32	54.5879	0.551576	2128.76	0.56267	3897.57	0.00123995	0.00869909	0.0660549	2.85766	0.00453705	6.09792	0.0246704	0.00246231	0.005014	0.00475979	0.000433716	0.0242367	0.001803	0.0059087	1.14059	0.136075	0.154282	9.77251e-06	11.9362	563.723	30.4445	11.0018	2.41299	0.635611	1.06288	1.92227	1.24103	0.622409	0.585971	0.991061	0.941474	-0.200872
100305A_	a	2	3	0.414661	0.348107	50.1616	144.098	105.16	118.292	117.788	129.493	49424.3	59.7519	0.306409	21255.8	0.430067	49618.5	0.00585113	0.0352053	23.296	2.79704	0.0166795	4.81017	0.10361	0.00946186	0.0194987	0.0177781	0.000302904	0.103307	0.00685055	0.0228066	0.98008	25.8085	0.162737	0.000139939	12.8961	487.288	29.1975	10.6908	1.40487	0.766508	0.769825	1.6498	0.794736	0.696816	0.674689	0.994669	0.95667	-0.286342
100306A_	a	2	3	0.151517	0.0966104	17.5049	181.19	27.5363	33.6786	102.813	117.1	2595.89	27.4535	0.31263	2921.75	1.12553	2811.38	0.0284206	0.111577	17.244	3.52821	0.0463447	2.42613	0.161977	0.0258831	0.0770211	0.0843842	0.00237527	0.159601	0.0190862	0.0830685	-0.558738	19.3995	0.0992184	0.000968124	65.7982	2434.93	-84.0649	33.2543	6.78921	0.661666	1.87603	2.52553	3.11481	0.492517	0.430352	0.976043	0.903264	-0.15087
100307A_	a	2	3	0.711844	0.619293	21.6622	34.9788	33.1203	31.9597	36.1963	36.8192	7834.79	24.8995	0.490281	3890.96	0.496626	7933.15	0.000925129	0.0127388	0.382073	0.960937	0.00710469	101.862	0.148575	0.00446267	0.00635772	0.004774	0.000101005	0.148474	0.00290601	0.00996062	7.40958	0.78708	0.635979	5.87934e-05	1.59662	141.265	7.86697	0.954937	0.220565	0.531188	0.180308	0.705447	0.187088	0.914504	0.913395	0.999153	0.989514	-0.204794
100308A_	a	2	3	0.163671	0.0507716	7.82687	154.158	86.9638	8.29603	7.92328	90.4768	101.83	25.2312	0.311371	338.681	3.32594	150.668	0.0133709	0.0494951	0.151428	3.33095	0.0221045	4.4555	0.0909891	0.0118706	0.0298259	0.0265712	0.00598565	0.0850035	0.00833224	0.0333682	1.02594	0.167759	0.114295	0.000223854	23.2082	1338.87	69.3496	19.5364	5.2764	0.545539	1.65833	2.19863	2.21298	0.520446	0.463565	0.980897	0.912805	-0.395568
100308B_	a	2	3	0.0446817	0.0286287	5.09311	177.902	9.32232	8.96929	9.24998	99.3961	135.87	7.94897	0.381921	334.652	2.46303	158.855	0.0133979	0.0298412	0.322499	3.52549	0.0081016	3.34957	0.0436866	0.00511946	0.0211971	0.0204146	0.00887292	0.0348137	0.00350976	0.0221724	0.663525	0.0780954	0.101786	4.22982e-05	34.6097	1345.31	34.7489	19.55	5.0872	0.553859	1.74699	2.30376	1.881	0.479275	0.411865	0.981316	0.907021	-0.180411
100308C_	a	2	3	0.0363729	0.0253061	4.80678	189.945	9.97317	10.3725	7.39284	104.034	117.571	6.90886	0.438847	264.467	2.24942	144.021	0.00495922	0.0126933	0.0111554	3.44645	0.00441465	3.6697	0.0197792	0.00265384	0.00863642	0.00817899	0.00203907	0.0177401	0.00185003	0.00926342	0.775194	0.0123586	0.109704	1.12232e-05	35.5787	1690.93	80.8568	22.0427	11.5739	0.317938	2.54947	2.69895	4.82059	0.417497	0.338784	0.961053	0.873916	-0.35491
100309A_	a	2	3	0.536827	0.381847	50.3379	131.827	123.679	80.7559	127.143	149.214	79361.7	70.7684	0.369079	24197.6	0.304903	79416.6	0.00430714	0.0486027	99.4127	1.42563	0.0238313	15.0491	0.368002	0.015564	0.0222473	0.0154045	0.000205943	0.367796	0.0100912	0.0309516	2.491	76.0811	0.479568	0.00046306	2.51449	71.5621	8.56368	2.17574	0.30067	0.748689	0.241196	0.856502	0.24	0.887569	0.884989	0.998843	0.985997	-0.35962
100310A_	a	2	3	0.464103	0.105694	16.3793	154.97	94.3955	87.1668	82.5062	122.955	2208.99	71.922	0.325052	2523.45	1.14235	2259.14	0.00243179	0.0305264	1.126	1.17944	0.0140076	75.5071	0.308316	0.0100917	0.0168304	0.0137073	0.000234718	0.308081	0.00594481	0.0245648	6.37427	1.36322	0.545141	0.000320165	1.86478	130.696	8.73194	1.31598	0.427583	0.48796	0.25284	0.867767	0.361613	0.88804	0.885634	0.998455	0.985593	-0.200372
100310B_	a	2	3	0.471128	0.322272	39.223	121.708	120.367	129.873	104.498	132.491	39958.4	57.3399	0.379576	14891	0.372662	40161.9	0.00449203	0.0211938	7.12196	2.14985	0.00952768	6.83354	0.0968089	0.00542086	0.0122296	0.0112598	0.000796841	0.096012	0.00387738	0.0140163	1.15173	7.89008	0.254085	4.68948e-05	5.95147	69.7955	6.51855	4.09533	0.70935	0.703235	0.516235	1.2808	0.435902	0.767982	0.75978	0.997287	0.970228	-0.269516
100310C_	a	2	3	0.550874	0.429097	39.9224	93.0382	132.234	136.802	102.139	142.991	18139.8	51.2524	0.359288	9292.45	0.512267	18333.9	0.00294264	0.0174385	2.24919	1.53757	0.00843084	19.8643	0.125863	0.00470468	0.00996005	0.00916145	0.000494051	0.125369	0.0034068	0.0116581	1.88188	2.49177	0.384657	3.67084e-05	3.00242	23.4759	2.60558	1.71643	0.344884	0.663101	0.296251	0.929231	0.254968	0.857393	0.855814	0.99868	0.982714	-0.299057
100312A_	a	2	3	0.795144	0.5239	33.2054	63.3811	65.3417	65.6618	69.3028	73.0135	53232	50.3971	0.42038	16278.9	0.30581	53300.1	0.0012203	0.0114143	7.53862	0.0152117	0.00541729	2603.57	0.783204	0.00369108	0.00562531	0.00405085	0.00032082	0.782883	0.00228676	0.00886932	30.8729	4.19285	0.997498	4.70208e-05	1.00248	1.44554	0.07744	0.00606993	0.00191806	0.24442	0.00107347	0.0107375	0.00191676	0.999539	0.999526	0.999993	0.999939	-0.111603
100312B_	a	2	3	0.781262	0.611184	36.6327	59.9372	65.8874	62.0402	64.4263	68.7518	55575.5	46.8267	0.534498	13176.3	0.237088	55682.9	0.00315341	0.01702	5.96134	2.61468	0.00785852	4.82023	0.056079	0.00449292	0.00932347	0.00820124	0.000163653	0.0559153	0.0032297	0.0108906	1.09961	6.60428	0.188727	3.16782e-05	10.6496	255.399	19.3154	8.34855	1.09164	0.76719	0.654232	1.50412	0.653809	0.728764	0.71335	0.995855	0.962855	-0.303486
100314A_	a	2	3	0.636232	0.241263	2.50066	10.3649	7.70983	8.61888	7.01115	9.82344	50.7515	6.59447	0.584996	113.317	2.23279	59.5547	0.0337518	0.060898	0.177435	3.49605	0.012944	3.49927	0.077868	0.00839007	0.0446921	0.0422574	0.0297002	0.0481679	0.00570553	0.0459599	1.02081	0.125798	0.103458	0.000114937	38.9575	4648.68	198.191	39.8993	19.7203	0.362483	3.28707	2.78985	7.91756	0.364449	0.280256	0.939667	0.846649	-0.515371
100315A_	a	2	3	0.712518	0.526149	29.9626	56.9469	54.7685	52.8354	60.4864	68.0702	39219	40.5757	0.595775	9369.86	0.238911	39330	0.000540038	0.00897059	0.494778	2.03846	0.00414037	7.16357	0.034242	0.00289399	0.00338959	0.00165078	0.000163635	0.0340784	0.00188268	0.00509072	1.87443	1.01926	0.370391	1.44261e-05	5.01043	460.055	42.9328	7.57132	1.54086	0.656724	0.633977	1.56005	1.12838	0.783963	0.7625	0.994285	0.965395	-0.243347
100316A_	a	2	3	0.142863	0.124874	12.4478	99.6833	17.1774	17.8055	58.4477	60.4605	1662.24	14.241	0.509889	1330.88	0.800652	1689.45	0.0173673	0.0479799	1.63397	3.33121	0.0162804	3.05389	0.0820073	0.0094551	0.0322868	0.0314105	0.00726658	0.0747407	0.00674395	0.0343601	0.472904	1.99459	0.1123	0.00013818	31.992	1002.88	36.4477	18.1037	4.76213	0.583339	1.68263	2.31635	1.84124	0.491488	0.42634	0.982429	0.910108	-0.135211
100318A_	a	2	3	0.447065	0.0725345	9.31298	128.394	10.5896	10.8541	73.0693	73.7647	181.411	57.4004	0.404207	383.404	2.11345	193.553	0.0192232	0.0779981	0.763282	3.7017	0.0356081	2.24167	0.10833	0.0187972	0.0480877	0.0491142	0.00500855	0.103321	0.0145248	0.0528763	0.212102	0.541155	0.0831488	0.000483477	52.7083	2654.49	24.3389	36.2425	8.14513	0.632774	2.10749	2.58244	3.5416	0.45411	0.38315	0.97174	0.892485	-0.279214
100318B_	a	2	3	0.558795	0.429977	5.70103	13.2589	12.2738	15.1499	9.29583	15.2471	294.689	7.40901	0.607983	352.237	1.19528	304.659	0.00275126	0.012367	0.0192685	3.14563	0.00476034	4.81382	0.0267308	0.0030429	0.00740403	0.00700659	0.00076158	0.0259692	0.00208192	0.00837062	0.886375	0.0213466	0.12685	1.52476e-05	17.7703	710.477	35.6573	13.4744	6.78337	0.331283	1.9239	2.50453	2.96028	0.474397	0.407595	0.97614	0.900313	-0.12457
100319A_	a	2	3	0.513518	0.413236	59.5865	144.195	126.533	126.864	119.511	147.975	132680	74.0466	0.337016	37328.2	0.28134	133236	0.0012964	0.0109907	2.64251	2.40439	0.00537528	4.32257	0.0388234	0.00319607	0.00502424	0.00358794	0.000117018	0.0387064	0.00228565	0.00639195	1.23917	5.44364	0.234324	1.5614e-05	6.74022	239.589	24.7387	7.682	1.42576	0.685663	0.70513	1.63714	0.915863	0.735771	0.713955	0.994622	0.960715	-0.256061
100319B_	a	2	3	0.529263	0.4051	54.5752	134.72	126.885	114.089	129.042	147.552	121133	71.3025	0.347402	34079.5	0.28134	121908	0.00150919	0.0140639	4.06598	2.30989	0.00702043	5.16395	0.0540016	0.00413084	0.00650018	0.00473565	0.000145066	0.0538565	0.0029618	0.008289	1.32288	8.37601	0.248601	2.64552e-05	6.05615	188.014	20.078	6.56737	1.12141	0.70651	0.614619	1.51366	0.734035	0.758208	0.74041	0.995743	0.965408	-0.277397
100321A_	a	2	3	0.494538	0.391406	61.2036	156.368	126.811	147.936	153.608	157.954	81636.6	77.3301	0.274671	33133	0.40586	81948	0.000828533	0.0318247	41.8279	1.51173	0.0184826	8.77563	0.222408	0.0102329	0.0140468	0.0108937	0.000107759	0.2223	0.00751254	0.0190231	1.46715	29.6553	0.426002	0.000164568	2.70414	32.1522	5.11053	2.09228	0.297722	0.747364	0.252396	0.873276	0.232474	0.880207	0.878032	0.998852	0.985294	-0.355416
100322A_	a	2	3	0.392943	0.30803	33.6624	109.283	97.0029	82.2439	117.214	125.718	3891.7	42.9418	0.358892	3333.86	0.856657	4071.38	0.0213603	0.0910249	15.0808	3.53921	0.0402277	2.2502	0.144272	0.0214928	0.0592063	0.0615003	0.00449352	0.139779	0.0161721	0.0645532	-0.0996259	16.9659	0.0935507	0.000661728	43.5731	1517.77	-13.3878	26.0469	7.34886	0.558462	2.08427	2.56591	2.72603	0.452083	0.375875	0.973685	0.892311	-0.128241
100322B_	a	2	3	0.406305	0.288537	46.646	161.664	62.1822	91.2515	125.605	125.764	1648.9	65.6848	0.280108	2409.66	1.46137	1875.59	0.011358	0.0547426	2.51183	2.51215	0.0261126	11.7995	0.195982	0.0144845	0.0336287	0.0327831	0.00205419	0.193928	0.0105325	0.0385183	1.56898	2.78274	0.195055	0.00035277	9.552	241.792	13.0326	6.17786	2.07512	0.495166	1.00741	1.80501	1.03648	0.619892	0.587936	0.992317	0.94389	-0.122205
100324A_	a	2	3	0.673116	0.462358	29.171	63.0917	43.697	70.689	121.03	124.935	21018.2	42.468	0.40895	9006.24	0.428498	21156.5	0.00061034	0.0120816	0.519284	2.21654	0.00712684	4.92868	0.0477203	0.0039052	0.00528661	0.00373328	0.000187163	0.0475331	0.00293585	0.00711078	1.20309	1.06974	0.279932	2.2615e-05	5.21294	173.817	19.3344	6.05256	1.58933	0.581022	0.745673	1.692	1.01832	0.730481	0.704828	0.99402	0.958702	-0.184571
100324B_	a	2	3	0.635823	0.447733	37.1422	82.9561	130.276	77.6728	119.769	133.185	37704.7	52.7454	0.396033	13730.4	0.364156	37974.5	0.000964755	0.0154194	1.44129	2.36182	0.00834065	5.43401	0.051994	0.00492045	0.00635934	0.00395576	0.000123771	0.0518702	0.00353478	0.00884232	1.4451	2.9691	0.272796	3.77454e-05	6.44516	421.137	39.2052	8.94422	1.99934	0.631999	0.798405	1.76839	1.34635	0.73113	0.704018	0.992622	0.956565	-0.221479
100326A_	a	2	3	0.639199	0.447046	19.5448	43.7199	30.6097	71.8962	27.3332	74.4543	3747.79	27.9457	0.500529	2331.16	0.622009	3813.11	0.013329	0.0305677	0.965029	3.3231	0.00975928	2.53611	0.0482488	0.00538686	0.0218744	0.0216991	0.00557626	0.0426725	0.00396434	0.0228332	0.131349	1.98798	0.11053	4.28638e-05	42.2378	828.754	7.08323	18.3774	4.23081	0.626371	1.57354	2.23558	1.66315	0.506263	0.445897	0.984356	0.915306	-0.150152
100326B_	a	2	3	0.392191	0.184263	3.22379	17.4956	9.57166	7.87871	14.5845	15.2782	31.5738	6.86162	0.431176	112.042	3.54858	47.6377	0.0107437	0.029291	0.015579	3.56257	0.00867749	2.82581	0.0343344	0.00530751	0.017867	0.0161794	0.00732036	0.0270141	0.00344142	0.0190343	0.775558	0.0172593	0.101136	4.30724e-05	41.2742	2966.7	106.896	25.0737	12.1793	0.0767247	2.85505	2.06968	3.4284	0.362302	0.270111	0.957252	0.857824	-0.711944
100327A_	a	2	3	0.87178	0	0	5.41277	4.6876	4.6876	5.8595	5.8595	23.5186	4.71875	0.773304	51.3344	2.18271	30.9004	0.0049445	0.00942561	0.000808155	3.00624	0.00238566	3.97207	0.0126487	0.00164312	0.00703543	0.00634295	0.0047357	0.00791304	0.000983129	0.0073401	1.2219	0.00166482	0.137778	4.37981e-06	21.9287	2397.89	122.866	29.847	22.1446	0.134339	3.35795	2.33233	10.6899	0.37406	0.284867	0.93609	0.846248	-0.573331
100328A_	a	2	3	0.608497	0.405722	42.2488	104.132	100.958	118.225	102.314	120.414	29246.8	63.3643	0.36963	12419.4	0.424643	29332.1	0.00449254	0.0407743	15.7954	3.16971	0.0219984	3.15146	0.0890638	0.0119416	0.0199697	0.0163184	0.00017629	0.0888876	0.00894452	0.0246133	0.865537	17.7698	0.12912	0.000207026	17.0725	1190.4	70.1117	19.0196	3.67894	0.666872	1.2849	2.15466	1.88769	0.602501	0.558323	0.986544	0.931369	-0.235097
100329A_	a	2	3	0.807681	0.321447	36.6109	113.894	52.7268	106.14	79.6892	121.286	3409.6	91.9899	0.343595	3188.4	0.935125	3615.34	0.00299539	0.018736	0.601781	0.405992	0.00847162	196.321	0.33415	0.00618063	0.0117376	0.0100346	0.00158147	0.332569	0.00349366	0.0185174	11.2009	1.23968	0.888992	0.000205125	1.15534	50.1599	3.68526	0.393809	0.126324	0.50476	0.0491916	0.246883	0.123687	0.981079	0.980343	0.999575	0.997303	-0.31471
100331A_	a	2	3	0.0734661	0.0594804	6.45568	108.535	9.51755	9.84349	10.0811	84.2719	112.701	7.97361	0.487303	231.545	2.05452	142.142	0.00756398	0.0192313	0.0136778	3.73479	0.00575967	2.51423	0.0231272	0.00374253	0.0133147	0.0134124	0.00328824	0.0198389	0.00266167	0.0140794	0.0402664	0.0281767	0.0880067	2.09488e-05	58.802	2194.19	10.2684	28.6254	28.1143	0.037206	4.33463	2.90589	7.55255	0.280038	0.183937	0.911983	0.803782	-0.584837
100333A_	a	2	3	0.626282	0.462393	5.65426	12.2283	13.4164	15	11.8585	15.0187	172.969	7.65835	0.600252	250.109	1.44598	186.75	0.0317312	0.117039	1.1987	3.42573	0.0554289	2.65589	0.194805	0.0289924	0.0775628	0.0796824	0.0131634	0.181642	0.0216186	0.0849769	0.0657043	1.34854	0.103353	0.00120508	35.1394	1287.21	-7.99379	24.5138	8.59428	0.476365	2.25463	2.59666	3.19298	0.438968	0.357868	0.969693	0.885035	-0.215129
100334A_	a	2	3	0.831438	0.746416	20.0649	26.8816	30.2997	29.3175	26.972	31.2525	6459.06	22.3504	0.608602	2755.9	0.426672	6476.51	0.00141392	0.0145862	0.448857	2.47918	0.00767282	5.34729	0.0492777	0.00436945	0.0068543	0.00528485	0.000497025	0.0487807	0.00314538	0.00876243	1.30373	0.497267	0.224472	2.97987e-05	7.14698	297.19	28.0041	8.24603	1.7103	0.652472	0.808383	1.73797	1.03863	0.701525	0.675768	0.993619	0.955143	-0.223417
100335A_	a	2	3	0.712375	0.529358	30.5968	57.7998	62.7594	48.0399	62.0554	63.4447	43007.6	41.1751	0.634655	9353.55	0.217486	43071	0.00376505	0.0198858	3.71509	2.28534	0.00858973	10.3589	0.0818653	0.0053912	0.0111423	0.00967381	0.0015767	0.0802886	0.00359835	0.0133299	1.9472	7.65317	0.24445	5.35355e-05	6.46522	310.929	24.4336	6.18993	0.666009	0.802831	0.454332	1.23046	0.452645	0.799611	0.792321	0.997458	0.973921	-0.371916
100335B_	a	2	3	0.329431	0.242379	17.9588	74.0939	87.133	98.5631	26.8125	101.722	4735.22	24.4088	0.479964	2841.2	0.600015	4783.52	0.0351463	0.103459	35.3171	2.66124	0.0387758	4.73886	0.280761	0.0220862	0.0667251	0.0631132	0.00213075	0.27863	0.0156175	0.0723498	0.926883	25.0393	0.185042	0.00078226	17.3837	228.38	14.9765	7.63561	0.972668	0.77181	0.660066	1.44018	0.524265	0.714124	0.700099	0.996268	0.962155	-0.289435
100335C_	a	2	3	0.731541	0.55681	22.5421	40.4844	48.3028	37.8668	40.3113	48.3873	14955.1	29.616	0.546932	5367.16	0.358884	15007.7	0.0180788	0.0766771	53.1217	3.2643	0.0348575	2.63438	0.15266	0.0186288	0.0470067	0.0459895	0.00775757	0.144903	0.0141331	0.0520472	0.41055	40.6544	0.113193	0.000499279	25.0934	994.851	29.3728	20.2868	2.09928	0.811221	1.02329	1.86416	1.01679	0.62259	0.588185	0.992078	0.943093	-0.286269
100336A_	a	2	3	0.472476	0.383402	3.74286	9.76224	9.362	9.63416	5.43532	9.78628	65.2248	4.61243	0.652829	120.031	1.84027	73.1183	0.00791291	0.0134019	0.00756607	3.49025	0.0024749	3.6333	0.01719	0.001756	0.010468	0.0100627	0.00593025	0.0112598	0.00113558	0.0107069	0.773544	0.00838208	0.105601	5.05907e-06	43.6994	1287.04	51.9007	18.6435	15.8285	0.095194	3.13594	2.66122	5.51135	0.34543	0.252174	0.947867	0.848444	-0.421147
100338A_	a	2	3	0.653054	0.158344	12.6334	79.7843	27.8616	56.936	57.3484	71.3932	503.888	52.1035	0.385812	793.714	1.57518	552.818	0.0114338	0.0283719	0.207062	3.06617	0.00945158	6.82271	0.0565188	0.00588389	0.0188462	0.0166354	0.00577478	0.0507441	0.00393694	0.0203704	1.59138	0.229394	0.150734	5.97736e-05	20.7893	1464.63	83.459	14.5236	3.51353	0.603546	1.25877	2.10495	1.89554	0.592954	0.552941	0.987274	0.9324	-0.208728
100338B_	a	2	3	0.761043	0	0	4.42544	4.297	3.4376	4.62801	4.62801	13.7558	3.36795	0.821742	33.7862	2.45614	17.7256	0.0146678	0.0275681	0.00750546	3.32782	0.00924716	1.82173	0.0292915	0.00474426	0.0209795	0.0213979	0.0110621	0.0182295	0.00360834	0.0216585	-0.180265	0.00831495	0.109375	2.89503e-05	84.5274	5154.09	-106.196	52.9653	28.4631	0.300587	4.25101	2.66715	10.0083	0.2868	0.181833	0.915079	0.807827	-0.695055
100338C_	a	2	3	0.107158	0.0638563	3.95808	61.9842	37.3923	9.16266	5.50284	39.415	65.8711	6.64207	0.563044	140.089	2.12672	79.7654	0.0239251	0.0356783	0.0612077	3.49668	0.00568464	3.54321	0.0441026	0.00373062	0.0287701	0.0276225	0.0200162	0.0240865	0.00244975	0.0291566	0.805665	0.0678091	0.101852	2.23901e-05	38.0397	1849.52	73.0392	24.6332	13.0333	0.307155	2.77522	2.65212	5.05921	0.386204	0.302119	0.956333	0.863786	-0.45009
100339A_	a	2	3	0.910228	0.699771	33.8168	48.3256	54.8296	50.0481	105.349	114.531	20527	43.9873	0.440573	8229.06	0.400889	20642.1	0.00276124	0.0407218	16.8957	3.26181	0.0231314	2.71322	0.0813161	0.0122902	0.01915	0.0157898	0.000177777	0.0811383	0.0094212	0.0240896	0.731073	11.9788	0.121432	0.000213586	20.8099	1739.45	91.2406	25.7008	3.37511	0.766809	1.19025	2.12952	1.90999	0.626287	0.585439	0.987708	0.936291	-0.270008
100340A_	a	2	3	0.512761	0.17488	15.88	90.8055	40.0625	104.312	81.2592	106.848	1443.65	46.5616	0.299036	2065.7	1.43089	1691.28	0.00577651	0.0188587	0.141566	3.26268	0.00719724	3.39441	0.0361756	0.00421287	0.0120545	0.0114743	0.00179007	0.0343855	0.00301789	0.0131313	0.507712	0.29163	0.117336	2.71205e-05	27.5669	808.483	24.67	16.4569	5.5935	0.493943	1.78721	2.40916	2.3163	0.482563	0.417122	0.97972	0.905806	-0.12874
100341A_	a	2	3	0.415866	0.354572	7.69002	21.6882	18.554	19.224	10.4463	20.4848	420.703	9.01939	0.472876	574.188	1.36483	459	0.0130126	0.0431827	0.392635	3.52718	0.0183025	2.84757	0.0684462	0.00958425	0.0286579	0.0294483	0.00277074	0.0656754	0.00686284	0.0310216	0.142942	0.441714	0.0988322	0.000141064	42.278	1206.69	6.64305	21.4243	9.58982	0.382122	2.42434	2.72681	3.49581	0.407237	0.323287	0.966408	0.877169	-0.141819
100343A_	a	2	3	0.689907	0.466463	17.5384	37.5987	34.6058	30.5941	29.173	35.1301	3756.42	25.9396	0.38363	3046.17	0.810924	3819.38	0.00951292	0.0480472	3.44979	3.27462	0.0220632	2.57752	0.0959372	0.011889	0.0284548	0.0275112	0.0019359	0.0940013	0.00887181	0.0318769	0.354516	3.88101	0.112305	0.000206462	24.9326	884.709	28.0604	18.838	2.94894	0.727375	1.23202	2.04922	1.38198	0.579963	0.53647	0.989016	0.932655	-0.221479
100344A_	a	2	3	0.860217	0.680292	13.73	20.1826	20.4581	20.2608	15.7075	88.6211	1631.7	17.3614	0.664413	1008.8	0.618253	1643.43	0.00718636	0.0426243	1.77806	3.2648	0.0194451	3.43188	0.0879964	0.0110037	0.0240927	0.0225671	0.00266547	0.085331	0.00797051	0.027696	0.740488	1.26062	0.116135	0.000186612	21.4222	1341.67	60.5263	20.2525	3.5208	0.70219	1.34479	2.1526	1.62817	0.565922	0.516889	0.986983	0.927323	-0.225164
100346A_	a	2	3	0.848059	0.548046	58.9698	107.6	108.008	120.765	128.394	134.184	5861.37	91.2512	0.339563	4629.81	0.789885	6128.75	0.0103541	0.0381504	2.70365	2.6364	0.0147846	7.32641	0.117377	0.00879402	0.0243739	0.0238345	0.00234648	0.115031	0.00606735	0.0269626	1.16616	4.4555	0.187471	0.000132899	12.0475	238.182	13.7835	6.94887	1.7278	0.603158	0.917639	1.71662	0.857457	0.641225	0.61417	0.993506	0.948469	-0.162792
100347A_	a	2	3	0.305897	0.229821	43.4004	188.844	108.447	93.8197	115.717	123.037	1538.08	57.7668	0.293765	2193.5	1.42612	1583.87	0.0129876	0.0576217	3.61628	3.26968	0.0238045	3.41085	0.116682	0.0139918	0.0361803	0.0361025	0.00031643	0.116365	0.00987504	0.0402336	0.450214	2.56389	0.118465	0.000309729	28.3169	882.96	23.2807	16.8773	5.5293	0.50662	1.72539	2.39327	2.46489	0.495983	0.434136	0.980336	0.909192	-0.116307
100347B_	a	2	3	0.241009	0.0888192	16.2677	183.156	86.4466	21.319	113.945	114.997	711.702	44.1421	0.351244	1097.51	1.54209	675.662	0.010971	0.0423802	0.821783	3.53435	0.0166478	2.84023	0.0687451	0.00976865	0.0267192	0.0267212	0.00067497	0.0680701	0.00688615	0.0293651	0.196226	0.582631	0.0977517	0.000148393	40.2239	1463.93	9.15398	23.088	9.15831	0.434555	2.22609	2.71073	4.01257	0.447988	0.375787	0.968678	0.887693	-0.119087
100348A_	a	2	3	0.68851	0.569882	11.6995	20.5297	18.5232	18.7383	19.379	20.7061	883.2	14.1349	0.411017	1083.09	1.22632	907.08	0.0546593	0.125562	38.4608	3.07592	0.0364955	3.27258	0.225406	0.0217069	0.0884017	0.0864056	0.0162584	0.209147	0.0153226	0.0925006	0.495479	7.7613	0.136735	0.000741502	36.8471	680.003	31.1386	14.6729	1.97736	0.761845	1.00874	1.79738	0.926183	0.616816	0.5841	0.99256	0.943605	-0.236587
100349A_	a	2	3	0.640053	0.436646	45.9555	105.247	105.04	100.332	83.6272	114.988	55939.8	67.3634	0.269564	26240.3	0.469081	56292.2	0.00814793	0.0516603	58.3724	3.00775	0.0249653	2.84372	0.13002	0.0136498	0.0295728	0.028277	0.000243599	0.129776	0.0101436	0.0338938	0.478817	64.668	0.13595	0.00027424	18.3612	580.712	24.3822	14.4283	1.38159	0.824566	0.794647	1.63637	0.727469	0.681533	0.658743	0.994735	0.955081	-0.311815
100349B_	a	2	3	0.721429	0.395362	35.2617	89.1882	93.3685	91.5399	100.171	110.235	7853.01	64.3429	0.362594	5269.32	0.670994	8047.44	0.00624117	0.0424356	6.74612	1.11156	0.0124059	42.8291	0.366541	0.0133021	0.0203198	0.0133796	0.00146731	0.365074	0.00617228	0.0304747	4.82527	7.47371	0.637468	0.00051581	2.19284	196.544	16.6958	2.42723	0.544782	0.630368	0.244687	0.862426	0.4833	0.906011	0.900341	0.998046	0.98644	-0.313253
100350A_	a	2	3	0.916913	0.506529	24.6019	48.5696	66.1713	62.7541	65.3653	68.3621	17116.3	44.5341	0.426502	7530.71	0.439974	17198.3	0.00222016	0.0111099	0.822074	2.7616	0.00495363	3.18792	0.0317943	0.0027593	0.00645239	0.00607679	0.000564916	0.0312294	0.00203891	0.00727702	0.568531	0.910737	0.161782	1.13217e-05	12.6149	225.708	11.1566	9.26316	1.45367	0.726765	0.831104	1.65597	0.735098	0.668547	0.644146	0.994458	0.953051	-0.258284
100351A_	a	2	3	0.438368	0.28853	32.9102	114.062	85.1484	101.157	113.506	119.32	28235.9	50.001	0.392286	11430.9	0.404837	28410.9	0.00188227	0.0171076	2.73173	2.44742	0.00956809	3.62606	0.0605352	0.00505632	0.00835611	0.00685517	0.00033357	0.0602016	0.00386633	0.0103209	0.912224	3.02635	0.21508	3.66963e-05	7.31022	165.97	16.4773	7.5237	1.16054	0.730829	0.656738	1.55014	0.717859	0.739015	0.719909	0.995578	0.962935	-0.28645
100352A_	a	2	3	0.684728	0.302678	10.3368	34.1512	30.2415	23.9364	28.5678	31.1558	1977.24	23.3843	0.38821	1962.41	0.9925	2022.94	0.00609581	0.0143379	0.205054	2.60743	0.00440442	8.11946	0.0372674	0.00265865	0.0100141	0.00959893	0.00156373	0.0357037	0.00183118	0.010597	1.22794	0.227169	0.194146	1.20136e-05	18.3896	192.028	11.0664	6.66752	2.22853	0.499813	1.06227	1.8733	1.07242	0.608385	0.573342	0.991673	0.941015	-0.113975
100353A_	a	2	3	0.77507	0.507955	20.9096	41.1642	35.0101	38.9339	43.1587	52.2954	8439.57	31.9052	0.376913	5318.52	0.630188	8554.84	0.0105536	0.0404809	5.61962	1.78043	0.0164544	23.1616	0.235023	0.00959673	0.0239496	0.0214747	0.00121183	0.233811	0.00678675	0.0269767	2.11888	6.22571	0.328465	0.000154161	4.15751	22.8284	2.14426	2.02417	0.720997	0.471954	0.535617	1.25298	0.421125	0.755556	0.748096	0.997271	0.969043	-0.150494
100354A_	a	2	3	0.635202	0.49283	8.46558	17.1775	17.4608	15.25	12.6395	17.7959	598.471	10.9112	0.520612	659.679	1.10227	609.727	0.00697561	0.0349588	0.468464	3.34953	0.0167096	3.41865	0.0681918	0.00904922	0.0205134	0.0195808	0.000677718	0.067514	0.00664086	0.0233394	0.634892	0.332134	0.110065	0.000123925	26.3831	1138.14	42.8097	18.9988	7.19364	0.451918	2.03696	2.56037	2.87099	0.455264	0.381887	0.974471	0.894635	-0.125243
100355A_	a	2	3	0.76856	0.401847	46.0499	114.596	117.359	138.449	114.433	147.375	59650.7	88.0737	0.381569	19348.8	0.324369	59816.3	0.00090805	0.0113546	2.34621	2.81871	0.00652613	3.08207	0.0293108	0.0034829	0.00512191	0.00386536	0.000138577	0.0291722	0.00266769	0.00659196	0.903986	2.59925	0.178556	1.72199e-05	11.9009	773.339	58.4539	15.6945	1.82968	0.789899	0.800518	1.76112	1.17133	0.718003	0.691739	0.993166	0.955992	-0.310494
100355B_	a	2	3	0.506789	0.363796	43.1755	118.681	80.993	140.933	124.717	147.223	92463.5	60.1462	0.372819	26523.7	0.286855	92577.7	0.0015433	0.0127493	4.73795	2.66833	0.00678795	3.29189	0.0377951	0.00367509	0.00608334	0.00485337	0.000290896	0.0375042	0.00276274	0.00752979	0.947509	5.24895	0.187333	1.96908e-05	9.67064	359.38	30.6939	10.99	1.56811	0.748998	0.730637	1.67275	1.02029	0.731845	0.709449	0.994133	0.95953	-0.309559
100356A_	a	2	3	0.444628	0.0772154	11.2004	145.054	14.4512	14.7797	12.3047	94.9568	839.66	64.495	0.339142	1269.13	1.51148	890.713	0.00742156	0.0244428	0.248558	3.24669	0.00912407	4.78217	0.0488612	0.00555222	0.016038	0.0154923	0.00233945	0.0465218	0.00379935	0.0175827	0.948199	0.275366	0.122794	5.19353e-05	26.0241	838.791	37.1054	14.5964	5.6715	0.437578	1.78299	2.34496	2.36912	0.479575	0.412578	0.979875	0.906037	-0.133423
100356B_	a	2	3	0.326801	0.29459	25.795	87.5625	111.457	43.2476	49.2564	111.47	7057.44	28.6156	0.386595	4602.49	0.652148	7168.91	0.00466657	0.0269271	1.9642	2.80044	0.011982	4.14844	0.0774532	0.00688004	0.0151294	0.0142733	0.000339907	0.0771133	0.00493344	0.0174224	0.803181	2.17604	0.161139	7.46399e-05	12.7375	280.301	15.893	9.32679	2.2001	0.618076	1.02943	1.88976	1.11308	0.625273	0.59133	0.991751	0.942976	-0.174597
100357A_	a	2	3	0.662383	0.411204	24.3051	59.1072	50.872	64.8899	62.9477	64.9411	13065.4	39.1516	0.310498	8639.88	0.661279	13269.9	0.00115259	0.0103121	0.932134	0.147897	0.00475915	689.575	0.314347	0.00337423	0.00543124	0.00416037	0.000223413	0.314124	0.00198763	0.00882159	18.8094	1.03267	0.96464	4.83221e-05	1.02926	11.8349	0.647809	0.0623068	0.0261675	0.255724	0.014306	0.101153	0.0259491	0.993693	0.993536	0.99991	0.999188	-0.136574
100357B_	a	2	3	0.642831	0.410582	18.774	45.7253	37.7172	40.6557	37.7959	43.9476	4872.46	29.3936	0.31541	4406.64	0.904396	4993.69	0.0114633	0.0471348	8.08058	3.03594	0.0206149	3.82635	0.112009	0.0115063	0.0293385	0.0288256	0.00171469	0.110294	0.00831297	0.0326632	0.622936	5.32769	0.138068	0.000206134	18.9505	515.882	21.6864	11.2464	3.88447	0.480759	1.39617	2.14473	1.7222	0.561964	0.511967	0.985779	0.925118	-0.144306
100357C_	a	2	3	0.704556	0.4269	22.186	51.97	47.3288	48.5857	45.1138	49.9848	10200	36.6158	0.427674	5318.26	0.521401	10256.2	0.0105605	0.0525498	18.1828	3.30606	0.0215878	3.06919	0.103479	0.0126794	0.0317311	0.0307805	0.00163101	0.101848	0.00900182	0.0354532	0.414282	12.8913	0.113498	0.000250071	28.074	1123.27	25.5725	19.8672	2.90148	0.744093	1.19944	2.03656	1.404	0.590726	0.548709	0.989255	0.934483	-0.236274
100360A_	a	2	3	0.361354	0.180574	25.4677	141.037	71.2503	80.6809	95.9492	143.14	11010.4	50.9643	0.392604	6096.29	0.553683	11086.3	0.00494196	0.0444851	7.54674	2.2681	0.0268295	5.59005	0.173134	0.013524	0.0222042	0.0185615	0.00206205	0.171072	0.0106581	0.0274617	1.05882	8.36068	0.245609	0.000261118	5.77444	127.56	13.1931	5.9178	0.956832	0.715666	0.589165	1.44928	0.599245	0.757663	0.741363	0.996334	0.966503	-0.284803
100361A_	a	2	3	0.502	0.332241	37.6195	113.23	88.4661	109.354	115.018	125.011	15030.4	56.8413	0.239772	12283.8	0.817263	15538.8	0.0336236	0.107162	128.45	3.06472	0.0442064	2.41516	0.218926	0.0234669	0.0712458	0.071667	0.00192506	0.217001	0.0177538	0.0765555	0.100247	91.0689	0.13099	0.000784776	30.7264	416.298	1.60204	13.2774	2.56499	0.674825	1.15249	1.96271	1.17378	0.593895	0.553366	0.990363	0.936489	-0.193174
100362A_	a	2	3	0.841765	0.638302	49.7759	77.9818	80.9297	153.693	93.0377	153.713	118694	65.6424	0.48354	24154.8	0.203505	118857	0.0034897	0.0169363	10.5717	2.10495	0.00696754	4.47152	0.0749017	0.00444373	0.00822626	0.00594101	0.000173491	0.0747283	0.00306169	0.00992661	1.32901	11.7119	0.275842	3.08663e-05	5.25222	86.2509	11.3295	4.85421	0.618427	0.772565	0.421519	1.21075	0.43542	0.817031	0.808396	0.997625	0.975825	-0.371571
100363A_	a	2	3	0.054051	0.0268309	5.83177	217.353	12.7461	12.4827	8.10756	115.488	313.522	11.7481	0.512052	435.862	1.39021	334.571	0.0132881	0.0543062	0.417204	2.88688	0.017185	9.14855	0.135216	0.0134078	0.0314665	0.0268167	0.00243589	0.13278	0.00714563	0.0371681	2.13431	0.462201	0.17497	0.000391331	14.9416	1505.06	93.0381	13.6745	5.85582	0.39974	1.58689	2.31623	3.22585	0.549046	0.499794	0.980098	0.91801	-0.179643
100363B_	a	2	3	0.290603	0.0892033	7.99254	89.5992	44.2216	35.6	56.2562	57.1447	234.449	26.0378	0.463713	396.522	1.69129	261.453	0.00662904	0.0320649	0.111707	3.57894	0.0136171	3.30375	0.0521634	0.00814661	0.0191948	0.0189174	0.000600087	0.0515633	0.00564886	0.0217562	0.571302	0.123754	0.0955903	0.000104894	36.0648	2463.23	74.4152	27.7142	11.4637	0.422041	2.52353	2.80412	4.87031	0.417309	0.337086	0.961744	0.875047	-0.212187
100364A_	a	2	3	0.602968	0.399992	4.0615	10.154	10.8404	11.0979	6.35265	11.2424	103.11	6.12251	0.66211	160.603	1.55759	113.804	0.0466345	0.108666	0.685525	3.69558	0.0369947	2.48559	0.13446	0.0199161	0.081865	0.0837338	0.0233883	0.111072	0.0142966	0.085398	-0.337341	0.829954	0.0866908	0.000590936	66.3806	2388.25	-24.6711	31.6145	21.0453	0.209633	3.73077	3.07453	6.66626	0.309805	0.211471	0.931521	0.824868	-0.358199
100367A_	a	2	3	0.411205	0.288539	61.1797	212.033	131.155	150.528	159.624	164.817	34727.9	87.1891	0.275947	18654.2	0.537154	35181.9	0.0194406	0.115669	289.406	2.38061	0.0586311	3.40505	0.44504	0.0306434	0.0670313	0.0651899	0.000879278	0.444161	0.0235476	0.0763682	0.442027	205.185	0.205471	0.0013389	8.5216	100.289	5.30577	5.80188	0.905865	0.72909	0.626272	1.39569	0.498115	0.726085	0.713217	0.996533	0.964032	-0.278061
100367B_	a	2	3	0.442022	0.144795	27.4486	189.569	74.8955	84.9219	127.12	141.848	2464.45	83.7937	0.327899	2690.85	1.09187	2497.64	0.0255017	0.0806027	6.90336	3.15852	0.0288637	4.26171	0.166116	0.0175174	0.0531682	0.0528366	0.00275618	0.163359	0.0117717	0.057847	0.595546	8.35779	0.133041	0.000519416	28.3397	882.823	33.5436	14.779	2.75842	0.682335	1.23097	1.99267	1.20495	0.567305	0.52285	0.989668	0.9322	-0.178052
100368A_	a	2	3	0.420023	0.336531	39.2267	116.562	70.0183	88.9517	106.972	128.969	51530.2	48.9586	0.376895	17768	0.344808	51650.9	0.00428924	0.0470066	60.6744	3.00605	0.0256539	3.23044	0.118071	0.0138535	0.0234574	0.0205723	0.000124116	0.117947	0.0103674	0.028859	0.795143	43.0172	0.141706	0.000282593	15.7607	957.897	57.0031	17.2876	1.64075	0.825395	0.835213	1.73306	0.918813	0.682866	0.657023	0.993801	0.95333	-0.316341
100369A_	a	2	3	0.834536	0.550003	29.794	54.1706	63.9057	57.8048	60.0058	64.4967	38931.2	45.2073	0.522965	10622.1	0.272843	39058.7	0.00752373	0.0393214	38.2157	1.85804	0.0178935	8.40964	0.222152	0.0100753	0.0230741	0.0218844	0.00105585	0.221096	0.00732042	0.0263379	1.12002	27.0943	0.30604	0.00016127	4.64766	39.226	3.52005	2.78222	0.378718	0.758117	0.333343	0.987844	0.262782	0.83995	0.837691	0.998534	0.980535	-0.365546
100369B_	a	2	3	0.959018	0.689939	29.3152	42.4895	55.7765	50.1243	47.5768	56.9712	25537.6	40.7482	0.49466	8478.07	0.331984	25613.5	0.00871466	0.0587007	53.4393	3.01714	0.0302384	2.55893	0.14545	0.0159144	0.0334606	0.0323815	0.00119332	0.144257	0.0121831	0.0384604	0.377453	37.8876	0.132672	0.000359595	18.0729	492.05	14.629	14.5186	1.51735	0.808422	0.820829	1.669	0.803546	0.679038	0.654633	0.994248	0.953856	-0.321978
100369C_	a	2	3	0.764514	0.617689	21.3809	34.6143	36.3056	41.5617	31.9831	42.2981	7975.51	26.4631	0.490319	3937.11	0.49365	8013.76	0.0110921	0.0329118	5.94595	1.59126	0.0128623	42.3105	0.220914	0.00761092	0.0219225	0.020593	0.00256042	0.218354	0.00520212	0.0245518	3.83098	4.83064	0.384384	0.000122198	3.59598	69.5112	5.36265	1.91036	0.433317	0.62674	0.34336	1.01818	0.31258	0.838236	0.835628	0.998354	0.980062	-0.257348
100371A_	a	2	3	0.825598	0.510809	4.39245	8.59901	9.16266	9.63416	8.10756	11.1282	111.57	7.09932	0.607471	184.497	1.65365	121.864	0.0173168	0.0442022	0.119075	3.00941	0.0128739	7.84907	0.0917692	0.00916224	0.0303977	0.028863	0.0106991	0.0810701	0.00605165	0.0329013	1.6219	0.131917	0.142645	0.000158478	16.7161	745.662	42.1584	11.3382	8.53825	0.152359	2.13605	2.4693	3.74275	0.451762	0.37916	0.971022	0.891453	-0.222814
100373A_	a	2	3	0.749141	0.527948	28.0946	53.2147	57.1232	58.5009	52.0769	61.3541	26052.8	39.8653	0.42069	10102.4	0.387767	26126.2	0.00489265	0.053004	38.8435	2.61463	0.0258327	5.08904	0.165896	0.0157455	0.0241649	0.0176777	0.000344768	0.165551	0.0109683	0.031309	1.36215	25.6103	0.20301	0.000396309	8.53545	533.84	43.3418	10.2284	1.64014	0.708488	0.776271	1.65926	0.950804	0.719443	0.692768	0.993808	0.956981	-0.291937
100374A_	a	2	3	0.690189	0.419382	34.9226	83.2717	89.7801	102.055	133.857	152.685	36001.8	57.4732	0.482442	10929.2	0.303574	36118.2	0.0206906	0.0869625	96.6589	2.4007	0.0428928	2.84418	0.249259	0.0222703	0.0477561	0.0401718	0.0010118	0.248247	0.0174167	0.0544501	0.793757	107.084	0.236765	0.000684169	12.6864	188.709	20.269	8.17342	1.20222	0.741689	0.651364	1.55234	0.763255	0.746149	0.726544	0.995431	0.963388	-0.288668
100375A_	a	2	3	0.614957	0.271373	35.5293	130.924	114.154	123.976	87.8199	141.141	23883.8	80.5129	0.334321	11996.5	0.502288	24218.2	0.00507284	0.0902016	92.126	2.50876	0.0444396	5.11327	0.273344	0.027894	0.0372758	0.0255373	0.00187628	0.271468	0.0188245	0.0519324	1.5027	65.3159	0.245593	0.00130749	8.51777	1066.4	86.3605	13.2394	0.733376	0.891972	0.483251	1.30398	0.493161	0.7938	0.782553	0.997188	0.97236	-0.409301
100378A_	a	2	3	0.432002	0.311979	28.7595	92.1842	107.573	57.178	47.4619	107.658	15586.7	39.8238	0.335693	8989	0.57671	15770.3	0.00551138	0.0273088	4.45958	2.90706	0.0124706	3.44418	0.0707143	0.00691285	0.0155534	0.0142144	0.00142136	0.0692929	0.00509697	0.0176998	0.730257	4.94055	0.149108	7.13753e-05	14.4274	364.497	20.5822	11.0387	2.22436	0.663066	1.0433	1.90554	1.1099	0.621753	0.586841	0.99163	0.942215	-0.195833
100379A_	a	2	3	0.901903	0.611897	27.8791	45.5617	56.1942	79.1928	91.6783	109.196	26582.1	41.0923	0.564198	7634.47	0.287203	26721.4	0.000659954	0.00691995	0.374954	1.45166	0.00289987	13.5713	0.0425394	0.00213064	0.00271464	0.00137627	0.000154818	0.0423846	0.00135914	0.00394276	2.39393	0.415394	0.502635	8.17612e-06	2.44347	81.4404	9.27265	2.31672	0.537264	0.615913	0.330949	1.06891	0.424902	0.86276	0.854213	0.997948	0.981176	-0.255328
100379B_	a	2	3	0.896366	0.697851	31.7562	45.5057	98.6292	53.7765	50.471	119.523	24041	40.7898	0.525154	7670.66	0.319066	24126.8	0.00093171	0.0119874	0.990489	2.31875	0.00601921	4.91872	0.0394915	0.0037186	0.0048809	0.00290855	0.000274788	0.0392167	0.00262568	0.00674397	1.43436	1.09732	0.288054	2.1658e-05	6.5062	470.434	44.3756	9.30398	1.51321	0.716759	0.686118	1.62763	1.0277	0.755486	0.732423	0.99432	0.962141	-0.275013
100381A_	a	2	3	0.583506	0.370463	39.614	106.931	111.944	90.6847	132.473	138.789	62157.3	62.3949	0.434667	17457.8	0.280864	62211.5	0.000860115	0.0078487	1.20602	1.36795	0.00391916	8.05771	0.0564723	0.00233684	0.00357174	0.00255387	0.000390205	0.0560821	0.0016574	0.00463429	1.5764	1.33609	0.48296	8.71932e-06	2.30519	18.3196	3.73778	1.65015	0.380835	0.621292	0.291879	0.971076	0.29257	0.86716	0.862685	0.998533	0.983112	-0.260848
100383A_	a	2	3	0.882287	0.684057	29.6528	43.3485	48.774	44.3069	49.2484	50.5153	26626.2	38.2458	0.554877	7771.3	0.291867	26676.2	0.00813477	0.0317056	9.80987	2.96484	0.0141666	2.82854	0.0731754	0.00760051	0.0190284	0.0177365	0.000537649	0.0726378	0.00573443	0.0211001	0.560646	11.8766	0.142969	8.31353e-05	21.9372	488.281	25.7358	13.1455	1.59282	0.782481	0.861718	1.70821	0.826404	0.663154	0.637309	0.993966	0.951555	-0.28329
100384A_	a	2	3	0.648461	0.438409	46.6992	106.52	99.0052	114.659	75.9929	122.34	109454	69.0739	0.320195	34558.7	0.315736	109662	0.00345161	0.0448721	99.7168	2.35624	0.0229955	4.07933	0.151755	0.0137778	0.01881	0.0120744	0.000586434	0.151169	0.00982197	0.0253907	1.27254	70.6977	0.266197	0.00029087	7.31851	429.787	42.9533	10.0093	1.03566	0.810347	0.56214	1.44825	0.707676	0.780087	0.763588	0.996068	0.968393	-0.352703
100384B_	a	2	3	0.721986	0.415423	38.4423	92.5377	92.5151	113.664	75.2797	118.439	91443.4	66.811	0.331063	29648.9	0.324232	91507.7	0.00332397	0.0270121	136.704	0.631343	0.0143778	18.8574	0.388103	0.00790502	0.0134353	0.0108699	7.19748e-05	0.388031	0.00588854	0.0166084	1.66632	25.2413	0.74581	9.5332e-05	1.34883	2.38173	0.672918	0.392494	0.0770987	0.66655	0.0766171	0.388797	0.0710115	0.961753	0.961734	0.9997	0.995495	-0.392429
100385A_	a	2	3	0.924549	0.778785	5.59989	7.19055	8.64374	8.64374	7.68671	9.30222	125.141	6.64801	0.672433	179.929	1.43781	138.482	0.0008295	0.00534485	0.00147391	2.86043	0.00174934	9.02577	0.0131027	0.00137553	0.00275311	0.00227787	0.00023066	0.012872	0.000709863	0.00343384	2.17972	0.00163288	0.176192	4.21166e-06	9.50668	534.349	34.1811	7.1933	4.79849	0.158469	1.39121	2.09128	2.81938	0.576486	0.534465	0.983707	0.927181	-0.173655
100386A_	a	2	3	0.461926	0.384298	49.1688	127.944	101.532	111.508	123.431	126.367	112494	59.1009	0.335066	33633.7	0.298981	112687	0.00779672	0.0537964	176.949	2.30127	0.0264401	7.18217	0.221196	0.0157594	0.0265656	0.0198786	0.000195493	0.221001	0.0110762	0.0333661	1.63865	125.454	0.24507	0.000407566	6.44025	317.784	27.5747	6.90512	0.715125	0.809424	0.487388	1.29475	0.46984	0.788428	0.778324	0.997256	0.972046	-0.356606
100386B_	a	2	3	0.332557	0.229108	32.1871	140.489	65.6559	69.0884	114.967	116.569	48170.4	46.7207	0.360434	17762.8	0.368749	48392.1	0.00504736	0.0366457	23.6851	2.38291	0.0168343	6.29236	0.146102	0.010437	0.0188155	0.0156098	0.000135099	0.145967	0.00698984	0.0232858	1.50525	26.2397	0.228348	0.000188208	7.02651	266.501	24.6702	6.80906	0.720377	0.804363	0.495169	1.29598	0.467497	0.783571	0.773987	0.997237	0.971577	-0.353694
100386C_	a	2	3	0.312001	0.223312	31.1098	139.311	87.9526	91.9801	103.142	113.173	41460.9	43.4652	0.362601	15976.5	0.385338	41651.9	0.00380618	0.0299074	13.863	2.57727	0.0143118	8.08776	0.10455	0.00881091	0.015184	0.0124555	0.000168919	0.104381	0.00593018	0.0192023	1.76447	15.3582	0.201909	0.000138173	8.34478	561.619	40.3428	8.90297	1.01635	0.789722	0.598332	1.45393	0.647472	0.752871	0.738769	0.996156	0.966072	-0.328032
100386D_	a	2	3	0.665258	0.319873	38.6325	120.774	94.2219	102.568	106.972	114.936	78096.5	80.3462	0.390974	22599.1	0.289374	78211.6	0.00774875	0.0750138	233.735	1.9219	0.0397987	6.29559	0.396952	0.0225059	0.0364032	0.0286177	0.000747268	0.396205	0.0163649	0.0460304	1.36526	165.714	0.316974	0.000793605	4.28656	86.6633	10.7571	3.97693	0.420996	0.806474	0.336951	1.03303	0.303097	0.843679	0.839567	0.998377	0.980444	-0.399353
100388A_	a	2	3	0.752947	0.521596	30.5862	58.6397	50.8799	51.6267	47.8493	122.863	16202.9	44.1526	0.389733	7945.34	0.490365	16405.7	0.0072373	0.0585829	12.0689	3.16022	0.0337068	2.50668	0.125614	0.0170142	0.0299861	0.0260021	0.00149947	0.124114	0.0134814	0.0359603	0.589527	21.2149	0.124388	0.000393978	18.6686	992.315	49.4654	19.9017	3.04698	0.732874	1.19762	2.09079	1.55842	0.607972	0.565058	0.988676	0.935058	-0.252221
100391A_	a	2	3	0.797778	0.661365	12.9061	19.5143	21.4013	22.2403	17.3108	22.4096	1899.84	15.5681	0.580837	1277.15	0.672239	1906.46	0.00402528	0.0184347	0.412007	2.75952	0.00784044	6.99751	0.0540237	0.0046747	0.0108002	0.00984289	0.000847172	0.0531765	0.00327352	0.0123782	1.33134	0.292106	0.171218	3.65747e-05	13.3575	665.095	39.0822	10.2237	2.01918	0.669372	0.950216	1.8073	1.08555	0.645992	0.617563	0.99249	0.94727	-0.207003
100392A_	a	2	3	0.356504	0.270495	14.1818	52.429	21.4784	19.8007	18.1291	86.3108	1231.98	18.6911	0.469608	1183.45	0.960612	1274.03	0.00596595	0.0301391	0.47718	3.42339	0.0140984	3.12598	0.0556675	0.00777052	0.0179973	0.0171635	0.000302676	0.0553648	0.00570135	0.02037	0.555439	0.528645	0.103816	9.10371e-05	31.0229	1590.04	58.4165	22.1467	7.37549	0.507091	1.98646	2.57373	3.23056	0.471987	0.404073	0.974324	0.897918	-0.13056
100393A_	a	2	3	0.783542	0.472524	4.7351	10.0209	12.1012	11.3452	9.13555	12.3728	145.036	7.85177	0.569423	234.441	1.61643	157.315	0.00798113	0.0253188	0.0462791	3.16536	0.00836741	6.87589	0.0494689	0.00551032	0.01637	0.0154982	0.00438001	0.0450889	0.00349989	0.018053	1.52465	0.0512705	0.130728	5.79318e-05	18.859	1112.87	65.5051	14.0929	8.15523	0.26617	2.04265	2.48301	3.81419	0.463266	0.391936	0.972828	0.895899	-0.199756
100394A_	a	2	3	0.635579	0.370433	26.3413	71.1096	44.7858	73.1074	61.8887	73.2891	23749.3	45.1958	0.384509	10391.5	0.43755	23903	0.00299594	0.0184901	2.55891	2.73079	0.00795185	5.03693	0.0465986	0.00516475	0.00867038	0.00601455	0.00165053	0.0449481	0.00349063	0.0108903	1.50562	2.83489	0.205372	4.34242e-05	10.3305	1282.54	94.2608	15.6423	2.73561	0.700713	0.956629	1.9362	1.79615	0.694307	0.664297	0.990109	0.948796	-0.245171
100396A_	a	2	3	0.712596	0.571336	49.4723	86.5904	118.876	119.62	75.4561	148.398	53253.5	61.704	0.375715	18219	0.342118	53502.6	0.00289726	0.0273036	13.1455	2.68676	0.0152907	3.36506	0.082984	0.00816425	0.0133055	0.0107045	0.000283468	0.0827006	0.00623152	0.0164984	0.886283	14.5633	0.1813	9.51612e-05	10.0699	373.633	30.3084	11.0711	1.40661	0.772904	0.739357	1.64807	0.843931	0.714736	0.692582	0.994675	0.958553	-0.298593
100397A_	a	2	3	0.620289	0.459095	5.66158	12.332	8.49646	13.4562	11.3036	16.5702	131.65	7.64942	0.556022	225.081	1.70969	147.344	0.00487834	0.0177429	0.0172741	3.08255	0.0063013	5.66515	0.0334542	0.00400885	0.010094	0.00875244	0.00360273	0.0298515	0.00253265	0.0113965	1.4875	0.0191372	0.137995	2.79913e-05	11.4967	1225.61	77.231	15.2148	8.48903	0.308185	1.68658	2.25717	5.3147	0.579242	0.539395	0.97361	0.917421	-0.305623
100402A_	a	2	3	0.596633	0.455343	2.57503	5.65514	4.81708	6.22207	5.1564	6.22207	29.0811	3.37404	0.796828	57.3932	1.97355	33.2356	0.0260571	0.0476354	0.0379248	3.6314	0.00999324	2.48222	0.0500513	0.00618401	0.0347207	0.0340407	0.0194034	0.0306479	0.00447398	0.035555	0.342492	0.0420151	0.0888889	5.86355e-05	64.2423	2797.45	93.8995	32.4623	28.72	0.0638854	4.32036	2.66613	9.37422	0.285732	0.187325	0.912567	0.80502	-0.724495
100404A_	a	2	3	0.654231	0.566693	87.5779	154.542	97.4635	82.1644	93.1369	129.111	386.502	101.106	0.252489	1016.27	2.62941	527.338	0.010684	0.0293144	0.733521	0.493261	0.00936981	99.2998	0.411857	0.00996375	0.0222448	0.0180975	0.00523494	0.406622	0.00392196	0.0392557	9.3549	0.812633	0.847424	0.00104618	1.83034	981.595	48.8371	2.95533	1.03948	0.420338	0.205317	0.57455	0.977954	0.939122	0.937406	0.996955	0.989836	-0.209233
100405A_	a	2	3	0.606564	0.184367	30.657	166.283	117.573	94.4401	102.97	127.596	22835.1	100.861	0.278919	13955.4	0.611138	23177.4	0.00779997	0.0319554	20.0065	0.427044	0.0126155	197.933	0.558068	0.00954345	0.0209335	0.0180509	0.00109219	0.556976	0.00524712	0.0309239	11.6155	22.1642	0.877644	0.000518075	1.20611	109.59	5.63184	0.45589	0.0674184	0.578339	0.0458192	0.262363	0.0651951	0.979125	0.978743	0.999749	0.997365	-0.30618
100406A_	a	2	3	0.434554	0.391037	3.8422	9.82566	9.63416	9.362	5.22753	9.67242	75.7956	4.26978	0.633087	136.81	1.80498	84.1968	0.0128895	0.0207263	0.0229773	3.73818	0.00429225	2.41672	0.0249332	0.00250704	0.017113	0.0169501	0.0111528	0.0137804	0.00182703	0.0173877	0.0753586	0.0254555	0.0841413	9.47876e-06	56.294	3328.65	30.9281	39.8136	9.28226	0.619347	2.51685	2.55546	2.78765	0.383873	0.293108	0.966447	0.871335	-0.457475
100409A_	a	2	3	0.848961	0.510488	47.7097	93.459	113.782	101.028	83.0734	114.223	62790.4	79.3431	0.329841	23161.9	0.368877	62927.1	0.00637448	0.0324277	24.1602	0.265303	0.0151815	254.17	0.599186	0.00867187	0.0170897	0.0138213	0.000527432	0.598659	0.00627398	0.020624	6.81496	26.7659	0.917112	0.000133291	1.07033	5.25518	0.36733	0.0894388	0.0494395	0.275267	0.0432463	0.256746	0.0475588	0.978795	0.97873	0.999814	0.997471	-0.102042
100409B_	a	2	3	0.884092	0.51763	51.8587	100.185	122.39	106.133	89.6787	123.173	92930.8	88.5727	0.319146	31088.6	0.334535	93131.6	0.0103023	0.0458791	72.3304	0.447062	0.0214909	83.7278	0.710053	0.0118286	0.0253971	0.0214223	0.00250682	0.707546	0.00883156	0.0293328	2.89744	80.1315	0.834845	0.000215397	1.15002	1.71022	0.29078	0.164235	0.0767846	0.35325	0.0753044	0.385385	0.0710626	0.962448	0.962432	0.999703	0.995574	-0.146775
100412A_	a	2	3	0.847238	0.502362	34.9923	69.6555	97.6955	82.5028	87.5829	105.516	33188.9	59.0148	0.334943	14911.1	0.449279	33340.8	0.0107451	0.0537383	36.7209	1.32497	0.0264369	17.8992	0.444912	0.0144633	0.0299099	0.0260918	0.00160026	0.443312	0.0106887	0.0349309	1.66428	40.6814	0.449671	0.000325563	2.28648	9.7494	1.62195	1.19046	0.258904	0.637624	0.241139	0.827141	0.199074	0.882202	0.881149	0.998995	0.985872	-0.286339
100412B_	a	2	3	0.855496	0.553815	38.1596	68.9031	97.2827	82.9958	88.3679	104.874	35153.1	58.9463	0.356527	14555.7	0.414066	35342.7	0.0112186	0.0559396	39.8243	2.7306	0.0278988	3.23008	0.16113	0.0149032	0.0304992	0.0261059	0.00397264	0.157157	0.0113453	0.0353318	0.843464	44.1195	0.170603	0.000318133	10.6961	312.303	24.1156	10.1403	1.25819	0.776452	0.714962	1.59643	0.730284	0.715531	0.694653	0.995204	0.959635	-0.312866
100414B_	a	2	3	0.15537	0.109602	21.8046	198.944	107.155	31.7683	110.454	116.558	11.4569	30.9099	0.14473	169.814	14.8219	70.0289	0.000903199	0.00655981	0.00121229	3.26161	0.00386696	3.28078	0.0104785	0.00221392	0.00327163	0.00204435	0.000461235	0.0100173	0.00160107	0.00422229	1.08422	0.00124846	0.138841	7.1242e-06	26.6735	12066.8	564.226	53.6562	6.71362	0.683328	1.63551	1.60592	2.9463	0.549384	0.508811	0.977379	0.917064	-0.598775
BraTS-MET-00086-000	b	2	3	0.757824	0.346829	13.8992	40.0752	34.5398	40.2492	34.9285	42.8252	3435.04	30.3699	0.444456	2477.1	0.721126	3469	19.6313	77.7307	1.41638e+07	0.865511	21.9879	63.8523	832.995	24.2842	44.4303	31.2985	9.54563	823.45	10.3737	63.898	6.07372	1.41638e+07	0.729205	2108.9	1.89723	163.111	13.9823	1.92071	0.479924	0.593731	0.209855	0.771708	0.434744	0.919257	0.914765	0.998304	0.98839	-0.290876
BraTS-MET-00089-000	b	2	3	0.763698	0.556286	7.43837	13.3715	14.4222	13.0384	12.0416	14.4568	232.292	10.2118	0.441111	414.279	1.78344	267	4.61138	25.4438	95326.6	2.12766	9.15141	21.7246	115.938	7.86878	13.8061	10.4674	1.1847	114.753	4.00355	18.8952	3.5803	95326.6	0.295543	166.42	6.27963	965.163	64.9601	8.1874	2.61048	0.531813	0.866402	1.64579	1.79822	0.699448	0.681601	0.991196	0.953568	-0.261603
BraTS-MET-00090-000	b	2	3	0.518292	0.387749	3.97444	10.25	6.7082	9.48683	10.198	10.9545	134.25	5.3125	0.763306	166.11	1.23732	142	11.0629	25.6423	50338.5	3.07164	7.54507	7.17967	48.7042	5.02123	17.468	16.123	8.3885	40.3157	3.062	18.8281	1.79398	50338.5	0.1464	49.3645	18.009	1646.44	97.3056	15.9486	6.4808	0.432416	1.75262	2.26213	2.99463	0.510982	0.453715	0.977836	0.909577	-0.287149
BraTS-MET-00096-000	b	2	3	0.607514	0.486499	5.60445	11.5199	10.7703	8.06226	10.198	10.9545	98.9583	6.99852	0.506691	204.194	2.06343	114	15.6403	32.7651	65708.9	2.67518	6.02545	10.1239	65.1174	6.20675	22.1461	18.9975	13.02	52.0974	2.93516	24.0082	2.53091	65708.9	0.214835	85.9418	11.0438	2097.41	114.41	12.6947	2.9091	0.504436	1.07277	1.81586	1.62811	0.635126	0.607797	0.989551	0.942062	-0.28189
BraTS-MET-00097-000	b	2	3	0.348989	0.212217	19.3659	91.2553	85.4751	31.3847	30.2324	88.2836	4857.12	31.8471	0.436419	3178.1	0.654316	4912	30.0614	240.126	1.15328e+08	2.44661	87.3134	10.4972	789.784	73.6393	108.505	70.1965	6.74891	783.035	39.8872	153.228	2.50342	1.15328e+08	0.256951	11705.3	10.7283	2803.03	162.839	17.122	1.8456	0.804836	0.706254	1.61097	1.31813	0.748365	0.730957	0.99348	0.961579	-0.341499
BraTS-MET-00098-000	b	2	3	0.808372	0.760954	27.9897	36.7824	43.0813	46.0977	38.4708	47.1381	17345.4	29.7338	0.552368	5866.49	0.338216	17380	14.1892	51.5284	2.13216e+07	2.81529	20.206	4.32933	136.439	11.7508	31.7705	29.821	4.75296	131.686	8.38995	35.0255	0.860215	2.13216e+07	0.162709	217.421	18.196	522.228	28.3452	11.8447	0.895661	0.859179	0.596842	1.38647	0.525866	0.741099	0.729831	0.996574	0.965817	-0.368739
BraTS-MET-00100-000	b	2	3	0.285048	0.202425	23.1099	114.165	30.0832	78.6448	59.2368	95.4987	9943.21	32.5426	0.431819	5178.45	0.520803	9982	12.4167	52.5442	1.31319e+07	1.83026	20.1401	26.767	301.671	13.7442	29.9929	24.9113	3.18883	298.482	8.59503	36.2706	3.43589	1.31319e+07	0.338054	415.978	4.75417	262.427	20.052	4.25739	0.707698	0.712605	0.409353	1.14861	0.533503	0.82221	0.817131	0.997424	0.976737	-0.332059
BraTS-MET-00102-000	b	2	3	0.618982	0.505994	81.8705	161.801	90.0944	149.643	112.009	150.708	604.875	100.152	0.217423	1590.83	2.63001	925	7.35097	28.0833	400445	2.29411	11.0748	15.2556	112.906	7.99417	16.9755	13.2461	1.75911	111.147	4.47689	20.8066	2.90194	400445	0.277232	144.745	9.19283	1234.6	82.4973	10.5751	2.68876	0.596233	0.802371	1.7016	1.98776	0.744412	0.724454	0.990988	0.957722	-0.292745
BraTS-MET-00104-000	b	2	3	0.787633	0.528882	34.8089	65.816	65.4599	79.2465	67.3573	85.8895	64303.7	51.8388	0.487871	15910	0.24742	64363	25.8992	389.965	3.13561e+09	2.36972	212.351	4.43033	1326.18	121.133	164.341	109.096	1.96745	1324.21	89.4276	220.721	1.19469	3.13561e+09	0.256253	21709.7	9.57578	581.87	46.9636	12.2819	0.529656	0.917342	0.386852	1.12498	0.372005	0.826009	0.819975	0.997969	0.977687	-0.485275
BraTS-MET-00105-000	b	2	3	0.615283	0.316363	44.9348	142.036	113.78	140.73	116.966	149.82	104516	87.3922	0.342969	31286.1	0.299342	104620	46.0959	968.407	2.84796e+10	3.03553	482.763	3.30938	1899.27	293.917	377.496	237.221	3.70071	1895.57	212.193	521.747	1.13089	2.84796e+10	0.170982	129716	23.9332	4039.32	223.891	36.7026	1.55468	0.918912	0.747577	1.66588	0.973363	0.719027	0.697471	0.994189	0.958433	-0.400016
BraTS-MET-00106-000	b	2	3	0.662933	0.557359	6.25552	11.2235	10	10	11.6619	12.3288	255.917	7.44044	0.664149	293.506	1.14688	266	14.2803	22.6306	96289.3	3.41389	4.24422	3.24944	29.7252	2.56962	18.7478	18.9385	10.0964	19.6289	1.78854	19.026	0.0142277	96289.3	0.11021	10.5107	63.5269	1015.4	-11.3486	18.5504	7.45021	0.422935	2.09196	2.5474	2.89351	0.449462	0.375551	0.973338	0.892084	-0.184526
BraTS-MET-00107-000	b	2	3	0.717236	0.625677	5.69507	9.10225	9.43398	9.43398	8.544	10.0499	188.5	6.52846	0.711935	223.315	1.18469	199	38.3475	83.2395	773055	2.72544	22.8531	10.8788	194.033	15.5634	58.5857	52.5257	31.2866	162.746	9.97592	62.3273	2.07949	773055	0.184718	452.416	12.1283	844.218	55.8911	11.5535	2.01053	0.705516	0.904465	1.65207	1.15964	0.651882	0.629104	0.992871	0.949825	-0.302965
BraTS-MET-00108-000	b	2	3	0.0747314	0.0699448	6.98743	99.8992	9.43398	7.81025	57.9741	58.2838	246.5	7.46561	0.504651	376.737	1.52834	265	29.7772	62.1379	590621	3.50748	17.277	3.8672	89.6384	10.2047	45.3377	44.4405	19.4413	70.1971	6.95664	47.2097	0.730554	590621	0.10089	173.252	46.671	2075.54	58.869	25.6467	8.78853	0.489731	2.1963	2.6216	3.81847	0.443461	0.370487	0.969792	0.888612	-0.204447
BraTS-MET-00109-000	b	2	3	0.71807	0.59946	19.152	31.9487	31.305	29.6816	32.5576	35.1426	5290.58	22.9414	0.409752	3583.43	0.677322	5386	55.8627	447.631	4.08936e+08	2.4882	171.289	8.61698	1392.84	133.794	201.379	132.848	20.0295	1372.81	77.183	275.546	2.19074	4.08936e+08	0.249552	35372.2	12.6362	2572.87	159.416	19.6763	2.24393	0.796753	0.90542	1.83877	1.38284	0.684433	0.657534	0.991796	0.950602	-0.282983
BraTS-MET-00110-000	b	2	3	0.827292	0.475358	42.3409	89.0716	80.9938	98.1122	88.0227	98.1937	64372.2	73.6882	0.306083	25377.2	0.394226	64581	13.7156	90.8098	2.92802e+08	0.543726	35.7701	80.8809	1480.52	28.8578	45.7509	31.6431	1.11059	1479.4	15.7242	67.3341	6.14542	2.92802e+08	0.826421	2440.73	1.39887	34.5596	3.57832	0.679589	0.126531	0.681533	0.0835816	0.41516	0.119254	0.962399	0.961489	0.999532	0.995203	-0.398807
BraTS-MET-00111-000	b	2	3	0.741503	0.637475	8.00072	12.5506	12.083	14.2127	11.4018	15.0665	381.25	9.30634	0.582394	436.59	1.14515	396	16.9235	52.4163	465235	3.42093	19.1831	3.48476	82.0208	11.309	31.2804	27.9554	10.6878	71.3331	8.01968	34.2759	0.995337	465235	0.113547	196.374	37.6856	4151.46	184.502	37.763	6.15532	0.720873	1.80064	2.43752	2.76126	0.499414	0.439705	0.977985	0.90635	-0.250768
BraTS-MET-00112-000	b	2	3	0.853561	0.697269	47.6824	68.3846	69.9714	89.1572	80.0999	90.0833	89932.8	58.3704	0.428034	22678.7	0.252174	90066	18.1826	102.026	3.79222e+08	3.14563	51.9124	2.08109	215.597	26.7368	56.8608	53.1402	2.51265	213.085	20.8961	64.8882	0.362861	3.79222e+08	0.121256	977.333	27.8668	909.027	25.584	20.9962	0.790795	0.927303	0.553533	1.32487	0.47243	0.755092	0.745697	0.996971	0.968175	-0.456461
BraTS-MET-00114-000	b	2	3	0.648927	0.378936	55.6954	146.978	128.082	143.171	155.939	164.542	98659.1	95.3783	0.299472	34478.9	0.349475	99068	38.0931	512.842	8.77467e+09	2.76598	295.199	2.81731	1389.98	158.626	230.894	170.156	2.04306	1387.94	121.137	297.611	0.856714	8.77467e+09	0.181687	35260.3	15.5677	877.316	55.9523	18.4761	0.984201	0.899001	0.608864	1.45172	0.598491	0.745953	0.731327	0.996242	0.965351	-0.400868
BraTS-MET-00115-000	b	2	3	0.381988	0.204181	29.119	142.614	71.0282	107.019	85.7963	142.65	5083.12	54.4766	0.450194	3175.69	0.624752	5157	20.0151	181.264	6.25621e+07	2.94969	73.9579	6.46251	432.303	52.7969	83.1742	61.6227	5.93691	426.366	32.6266	110.143	1.80274	6.25621e+07	0.169338	5213.56	20.8681	4970.31	259.645	30.5732	2.57645	0.845772	0.951987	1.88462	1.62132	0.680159	0.652165	0.990696	0.948604	-0.338357
BraTS-MET-00116-000	b	2	3	0.584856	0.526731	43.9764	83.4892	63.8201	92.5905	83.7735	101.054	103818	48.8292	0.452399	23612.6	0.227443	103964	68.1037	766.293	2.32517e+10	2.81725	485.324	1.86644	2051.65	234.715	390.51	353.303	5.87785	2045.77	192.68	472.918	0.334551	2.32517e+10	0.154782	71153.3	17.4282	498.48	15.3943	16.5979	0.743248	0.914165	0.541487	1.31213	0.438305	0.758747	0.749025	0.997138	0.968788	-0.432758
BraTS-MET-00117-000	b	2	3	0.788127	0.490328	13.3445	27.2154	30.8058	27.2029	25.1794	31.3847	3268.21	21.4492	0.528547	2014.99	0.616544	3302	50.9149	317.093	1.22265e+08	2.93247	123.254	6.19318	739.242	87.0268	152.902	114.312	23.971	715.271	54.3656	192.425	1.73522	1.22265e+08	0.171478	13648.6	19.1444	3603.78	202.985	26.3326	3.14891	0.788176	1.16682	2.06019	1.71273	0.617796	0.580545	0.988493	0.937093	-0.258689
BraTS-MET-00118-000	b	2	3	0.812159	0.749161	19.6055	26.17	27.7849	31.3847	29.4109	32.5269	6177.46	21.2542	0.586743	2774.87	0.449193	6206	30.5587	177.639	6.8687e+07	3.33246	82.761	3.1778	309.6	47.2901	88.1577	69.5788	16.9954	292.605	35.0263	105.204	0.981731	6.8687e+07	0.121607	3296.04	30.7152	4261.22	200.772	38.8545	1.87161	0.908263	0.908728	1.77753	1.00836	0.659121	0.631491	0.99299	0.949434	-0.385486
BraTS-MET-00119-000	b	2	3	0.694797	0.553554	4.7544	8.58886	8.06226	10	7.28011	10.198	155.708	5.96752	0.811852	172.404	1.10723	163	18.0269	30.6437	93939.3	3.15315	6.01672	6.25995	47.9091	4.17024	23.3486	21.9612	15.7807	32.1285	2.63655	24.0066	1.59693	93939.3	0.13862	31.1601	22.0512	2315.87	125.466	20.8043	6.63761	0.518474	1.78371	2.33927	3.00878	0.511134	0.449908	0.977344	0.9081	-0.258667
BraTS-MET-00120-000	b	2	3	0.838249	0.597146	3.74581	6.27285	6.40312	6.40312	5.83095	7.07107	64.3333	5.25821	0.741716	104.682	1.62718	70	4.09177	20.3376	13134.9	3.68075	9.63135	2.44004	27.4869	5.18918	12.2113	12.3573	2.87341	24.6135	3.96901	13.6982	0.453132	13134.9	0.0889796	38.5262	58.4251	5890.71	56.6306	51.8051	8.66288	0.713069	2.27797	2.44678	2.77849	0.433616	0.355127	0.969161	0.883924	-0.572979
BraTS-MET-00121-000	b	2	3	0.496846	0.418214	45.0366	107.688	110.055	104.652	63.5689	139.778	31060.6	53.5043	0.369336	12938.1	0.416543	31287	20.4812	186.054	3.7662e+08	2.38556	65.1338	7.31489	612.747	55.3867	78.0517	48.0453	1.69163	611.055	31.307	109.716	2.04834	3.7662e+08	0.267745	5945.53	11.2012	1872.38	131.448	17.3436	0.746299	0.917886	0.48402	1.29758	0.502703	0.792994	0.782988	0.997146	0.972343	-0.441697
BraTS-MET-00122-000	b	2	3	0.852455	0.738784	9.50249	12.8623	15.2643	14.7648	12.6491	15.3948	591.75	10.9646	0.626215	544.318	0.919845	612	35.2608	160.355	1.18379e+07	1.2538	48.8032	52.5844	1221.32	55.3798	90.533	58.9785	20.8258	1200.49	22.7622	139.079	5.91141	1.18379e+07	0.595028	11146.8	2.49427	218.813	19.7951	3.07981	0.669976	0.625786	0.306108	0.986259	0.572093	0.887254	0.878851	0.997508	0.983071	-0.333762
BraTS-MET-00123-000	b	2	3	0.407937	0.315744	45.4418	143.92	122.772	107.355	77.8974	132.857	68556.3	58.7102	0.297555	27223.8	0.397101	69178	5.83388	60.3234	1.04141e+08	0.647157	23.2113	58.6808	833.792	19.1487	25.5569	14.8171	1.06791	832.724	10.9157	38.7996	4.71391	1.04141e+08	0.774814	852.258	1.51512	33.2477	3.31128	0.76846	0.111143	0.746861	0.0830098	0.41608	0.103959	0.961621	0.960892	0.999577	0.9952	-0.477573
BraTS-MET-00124-000	b	2	3	0.872557	0.516734	57.7692	111.797	118.596	165.13	142.144	165.653	73943.7	97.5491	0.294233	28955.2	0.391584	74307	29.995	377.895	3.87321e+09	2.08442	205.052	5.4604	1748.35	118.096	174.008	129.207	1.89561	1746.45	84.9302	228.308	1.34423	3.87321e+09	0.295429	21845.8	6.61704	213.646	21.7085	6.95534	0.509965	0.863559	0.381572	1.1107	0.358915	0.826239	0.821092	0.998047	0.977949	-0.423946
BraTS-MET-00125-000	b	2	3	0.555987	0.484119	52.5663	108.581	123.329	140.431	141.227	143.182	136219	60.3698	0.446661	28663.7	0.210423	136380	47.5719	919.099	3.85915e+10	3.01066	541.732	3.28135	2038	296.088	395.343	272.67	1.73257	2036.27	221.185	531.949	1.01747	3.85915e+10	0.167193	126675	21.5986	2956.27	160.9	30.5451	1.09767	0.930677	0.628432	1.49376	0.68749	0.744599	0.729152	0.995837	0.964467	-0.432928
BraTS-MET-00126-000	b	2	3	0.762217	0.477553	33.8164	70.8118	75.4255	64.5368	78.339	78.4411	56786.9	53.974	0.411208	17374.9	0.305966	56947	8.48981	41.4159	3.93628e+07	2.82447	16.653	4.73419	111.662	10.3132	22.6828	19.8201	1.70231	109.96	7.0429	26.291	1.20498	3.93628e+07	0.169539	176.707	16.5357	872.161	58.1116	14.3069	0.936525	0.876995	0.571035	1.40306	0.600759	0.759277	0.747429	0.996455	0.967514	-0.402042
BraTS-MET-00127-000	b	2	3	0.858539	0.611535	26.1334	42.7342	39	48.0208	43.2897	49.051	12905.2	36.6889	0.371314	7165.58	0.555249	13044	23.0814	121.03	8.32177e+07	2.48222	56.5483	6.55984	429.962	32.9458	67.6525	58.6502	10.3097	419.653	23.156	79.8735	1.43714	8.32177e+07	0.209655	1802.9	10.1186	423.431	31.2146	9.29171	1.0251	0.800329	0.617025	1.43298	0.628444	0.740281	0.727795	0.996127	0.964931	-0.324141
BraTS-MET-00128-000	b	2	3	0.777273	0.573096	44.8263	78.2178	77.8267	82.9277	84.8646	86.8389	92054.9	60.7966	0.420401	23452.3	0.254764	92258	26.0384	584.949	9.29934e+09	2.76876	288.574	3.62529	1405.27	177.503	228.648	146.27	2.40211	1402.87	125.405	317.486	1.20108	9.29934e+09	0.20471	48517.3	16.3244	1999.13	135.057	24.3573	1.18126	0.907627	0.620355	1.50483	0.781497	0.755123	0.739285	0.995572	0.965183	-0.408857
BraTS-MET-00129-000	b	2	3	0.626043	0.479411	50.1656	104.64	82.0244	126.246	106.212	126.281	147856	65.5093	0.374152	36140.5	0.244431	147991	15.7717	189.824	1.83432e+09	2.23907	98.3422	4.29759	760.841	57.5425	85.2055	62.2926	1.32008	759.521	41.226	111.332	1.23302	1.83432e+09	0.267263	5134.79	7.79358	320.843	31.1296	8.91306	0.431026	0.907883	0.342265	1.03834	0.30937	0.841108	0.837224	0.998341	0.980143	-0.483186
BraTS-MET-00130-000	b	2	3	0.717623	0.51288	30.7443	59.9444	50	57.5674	62.9365	65.0922	27328.6	43.0174	0.385971	11367.7	0.415965	27366	46.8848	371.715	1.43461e+09	2.49112	176.213	6.48589	1308.61	109.946	179.571	133.619	5.8016	1302.8	74.936	228.961	1.58753	1.43461e+09	0.219766	20177.4	10.0923	752.835	55.8609	11.7176	1.01629	0.840504	0.580179	1.41934	0.662934	0.760135	0.747639	0.996196	0.967162	-0.365238
BraTS-MET-00131-000	b	2	3	0.571976	0.486842	22.7274	46.6834	27.0185	27.6586	120.154	122.205	1492.92	26.7018	0.259133	2437.73	1.63286	1655	5.66391	34.6242	4.96935e+06	0.534273	8.57265	73.5582	733.217	19.5969	22.027	10.4846	3.58526	729.632	4.39771	54.7963	7.53111	4.96935e+06	0.865188	2517.44	1.70427	459.615	28.5481	2.20244	0.473828	0.660199	0.117279	0.407767	0.45872	0.9667	0.963985	0.998441	0.994016	-0.442337
BraTS-MET-00132-000	b	2	3	0.443526	0.250795	20.0485	79.9397	102.626	68.884	36.0555	105.882	5789.08	35.4554	0.420563	3707.32	0.640398	6014	20.8866	95.0764	2.5833e+07	1.04659	40.5182	106.046	950.911	25.3295	52.2665	42.265	2.06365	948.848	16.9961	65.5398	6.8112	2.5833e+07	0.565141	1563.69	2.12912	42.2364	3.29613	1.12652	0.248593	0.636791	0.18577	0.699632	0.212362	0.91123	0.910653	0.999099	0.989225	-0.356358
BraTS-MET-00133-000	b	2	3	0.559145	0.348687	50.7741	145.615	110.476	144.845	135.68	159.909	62806.1	81.4198	0.286384	26681.1	0.424816	63146	14.824	67.9134	1.44357e+08	1.19864	25.0857	47.5864	636.636	18.656	37.6887	30.3327	1.23706	635.399	10.92	47.813	4.54459	1.44357e+08	0.541945	865.649	2.46378	116.009	9.70476	2.00376	0.258418	0.771189	0.199396	0.753255	0.217292	0.906543	0.905139	0.999019	0.988441	-0.401589
BraTS-MET-00134-000	b	2	3	0.642974	0.585736	41.0006	69.9985	76.1052	64.1405	79.2465	79.6555	79469.8	45.0072	0.596928	14974.9	0.188435	79693	56.616	490.541	7.29613e+09	2.37329	200.757	7.72997	1838	145.332	226.678	161.959	1.53002	1836.47	88.5205	302.577	1.97464	7.29613e+09	0.249997	40170.2	9.19216	995.819	75.7838	12.0713	0.777403	0.879146	0.487392	1.30436	0.530656	0.792988	0.783148	0.997042	0.972217	-0.407947
BraTS-MET-00135-000	b	2	3	0.622093	0.478865	46.5512	97.2115	74.9533	108.24	111.571	115.694	148641	60.4746	0.43794	30985.8	0.20846	148679	38.7368	490.847	1.45319e+10	1.85466	303.351	7.94497	2815	155.693	249.437	222.128	1.41497	2813.59	121.024	312.634	1.17336	1.45319e+10	0.315485	35520.9	4.9281	97.4653	8.25621	3.96267	0.340367	0.841644	0.274765	0.914158	0.261936	0.870831	0.868416	0.998695	0.984035	-0.456136
BraTS-MET-00136-000	b	2	3	0.395324	0.275543	12.4537	45.1971	25.0799	40.025	44.3847	46.4973	4261.54	17.8675	0.515465	2466.02	0.578668	4313	33.7811	75.059	1.38462e+07	3.33152	22.9149	2.86734	111.948	13.1514	54.282	54.4672	5.17816	106.77	9.44281	56.6598	0.0512359	1.38462e+07	0.114206	263.798	69.1107	1129.74	1.10282	20.4177	2.52183	0.779139	1.17008	1.93411	1.09951	0.580292	0.53899	0.990523	0.935276	-0.234498
BraTS-MET-00138-000	b	2	3	0.444299	0.293834	28.2833	96.2563	67.6831	70.9366	62.482	127.362	7543.54	42.7666	0.30648	6069.2	0.804556	7792	10.1384	65.292	2.49846e+07	1.13102	25.973	34.5726	629.167	24.2553	35.3437	22.0887	3.73802	625.429	11.332	56.6255	4.76504	2.49846e+07	0.631765	1957.27	2.51396	327.299	26.2863	3.22616	0.625152	0.664435	0.266638	0.904696	0.552047	0.898168	0.892981	0.997775	0.985297	-0.317511
BraTS-MET-00139-000	b	2	3	0.588146	0.423668	78.2558	184.71	65.7647	12.083	137.058	149.686	668.458	108.637	0.361729	1022.08	1.52901	719	26.9952	50.976	1.12705e+06	3.30733	11.4697	3.99074	76.9387	7.37394	38.4206	37.3032	16.4166	60.5221	4.9087	39.5921	0.654208	1.12705e+06	0.121945	91.3875	48.2125	1581.59	52.2782	21.0915	4.3331	0.660142	1.51259	2.23654	1.96395	0.52983	0.476694	0.984198	0.919176	-0.206421
BraTS-MET-00140-000	b	2	3	0.674169	0.530264	53.197	100.322	83.2406	107.355	119.549	123.093	200437	67.6338	0.430152	38504.7	0.192104	200620	36.1235	292.92	7.47079e+09	2.47109	160.371	4.72027	1125.49	89.1017	157.774	137.768	4.12187	1121.37	64.8937	192.973	1.11829	7.47079e+09	0.20864	12346	10.033	419.822	31.7132	9.80192	0.4695	0.908554	0.371012	1.07939	0.326595	0.828015	0.823831	0.998193	0.978482	-0.483594
BraTS-MET-00141-000	b	2	3	0.848101	0.549477	47.327	86.131	87.1321	97.509	81.1234	107.875	88054.8	73.0477	0.319004	30004.8	0.340751	88074	34.6008	603.13	1.01758e+10	2.57303	283.381	4.88333	1743.41	185.627	243.156	153.052	1.63479	1741.78	125.257	339.907	1.47516	1.01758e+10	0.234606	56411.7	13.001	1580.39	110.782	18.9313	0.968518	0.902942	0.549207	1.4009	0.652442	0.77609	0.763431	0.996338	0.968962	-0.415684
BraTS-MET-00142-000	b	2	3	0.37552	0.284395	49.9495	175.634	113.6	79.1581	140.901	144.537	97833.2	65.954	0.355441	28887.3	0.295271	98027	22.5755	170.596	1.13984e+09	2.71904	89.2617	5.53815	532.833	50.3572	87.209	70.9133	1.74294	531.09	36.4459	107.832	1.32545	1.13984e+09	0.178551	4022.4	13.7632	1115.52	67.4975	14.6376	0.750879	0.902551	0.514486	1.29703	0.474893	0.773566	0.764711	0.997131	0.970463	-0.428181
BraTS-MET-00143-000	b	2	3	0.279113	0.217905	23.0565	105.81	42.72	70.6045	76.0592	84.8587	14675.9	29.533	0.415977	6968.69	0.474839	14765	30.9495	365.056	7.93197e+08	2.20469	137.293	10.1564	1275	120.361	151.528	80.3012	10.368	1264.63	64.4298	231.779	2.5013	7.93197e+08	0.341759	30760.7	10.9904	3803.06	217.835	20.6842	0.879294	0.918785	0.480096	1.31654	0.637067	0.807696	0.796207	0.996681	0.972965	-0.449376
BraTS-MET-00144-000	b	2	3	0.673674	0.107766	14.5342	134.868	100.703	80.0625	79.1012	125.742	2494.71	90.8569	0.39399	2257.77	0.905023	2581	11.5419	44.1275	6.15778e+06	0.829238	12.6229	55.7974	501.828	17.3537	28.5205	18.9586	7.7913	494.037	6.02661	48.8448	6.54264	6.15778e+06	0.761295	1572.39	2.4128	928.822	53.6458	4.05919	0.902521	0.623118	0.233274	0.743021	0.842413	0.92708	0.922619	0.997102	0.987941	-0.352524
BraTS-MET-00145-000	b	2	3	0.797575	0.506266	32.4065	64.0109	68.7314	55.109	72.4017	72.4086	50988	51.0535	0.493003	13488	0.264532	51079	84.2746	473.908	4.45092e+09	2.64292	192.119	5.21931	1465.18	125.854	245.131	198.07	2.43629	1462.75	82.4507	295.192	1.43174	4.45092e+09	0.201395	27048.9	13.3008	730.163	56.7709	12.4852	0.866868	0.870178	0.564523	1.37887	0.536723	0.757669	0.746228	0.996689	0.967728	-0.386326
BraTS-MET-00147-000	b	2	3	0.865691	0.741382	27.0614	36.5013	43.1856	40.3609	36.2491	44.0227	13614.9	31.5988	0.474638	5809.4	0.426694	13665	14.8059	89.7616	5.02621e+07	1.58882	44.3091	23.6644	593.407	26.193	48.6488	39.6461	7.52742	585.88	18.0197	60.6479	2.9176	5.02621e+07	0.405066	1311.46	3.49566	116.888	10.3762	2.90346	0.501648	0.704838	0.299977	0.960813	0.408	0.866741	0.863813	0.998192	0.982889	-0.372778
BraTS-MET-00148-000	b	2	3	0.619533	0.544093	6.56072	12.0581	9.21954	12.083	12.083	13.4907	217.958	7.47039	0.562219	311.526	1.42929	240	35.4473	77.3189	814279	3.25092	20.6027	6.37902	132.043	14.1746	54.8972	50.7292	28.5947	103.448	8.79151	58.248	1.64654	814279	0.125347	379.128	24.2504	3185.08	147.743	20.9928	5.04557	0.567431	1.63022	2.23615	2.29769	0.5052	0.445267	0.982325	0.91356	-0.208549
BraTS-MET-00149-000	b	2	3	0.532437	0.391336	59.9957	153.31	81.4125	100.245	97.1236	125.583	215.958	81.6279	0.231392	752.284	3.48347	368	9.40072	55.8989	1.25616e+06	0.961479	15.7666	46.7996	547.494	24.4522	30.7191	15.8501	6.26978	541.224	7.63506	58.425	5.73493	1.25616e+06	0.729487	2469.81	2.08205	529.555	36.1507	3.3273	1.11405	0.568064	0.22278	0.629635	1.04847	0.935948	0.931872	0.996774	0.988935	-0.452444
BraTS-MET-00150-000	b	2	3	0.664394	0.641203	63.9411	99.7204	120.433	139.517	138.058	158.496	124281	66.2537	0.392269	30702.3	0.247039	124566	49.3325	929.411	3.56158e+10	3.29764	561.476	2.47747	1700	292.598	411.038	307.219	1.56944	1698.43	228.572	534.714	0.732406	3.56158e+10	0.126614	116967	30.8768	3824.76	163.166	40.4167	1.37824	0.934066	0.737112	1.62166	0.812321	0.71113	0.690533	0.994789	0.958595	-0.431463
BraTS-MET-00151-000	b	2	3	0.474259	0.369416	45.9514	124.389	108.462	106.569	105.095	128.585	101524	58.9927	0.342	30773.1	0.303111	101724	40.6493	560.716	1.11314e+10	3.46104	314.379	2.61626	968.625	169.121	262.584	215.677	2.07545	966.55	128.836	330.798	0.73447	1.11314e+10	0.10597	40476.6	36.2523	4470.86	169.309	42.4338	2.28911	0.897647	0.968215	1.8573	1.3179	0.652622	0.624093	0.991626	0.946855	-0.354517
BraTS-MET-00152-000	b	2	3	0.606079	0.501564	6.07733	12.1168	11.6619	11.4018	9.48683	11.8322	115.875	7.34372	0.488351	235.367	2.03121	133	3.73765	53.9896	137694	3.46938	32.2903	2.68131	81.1906	17.2456	24.7867	18.8503	1.13487	80.0557	12.8978	32.176	0.829905	137694	0.113347	420.912	45.9078	5152.84	115.069	48.5263	16.1883	0.517188	2.98685	2.88391	6.10449	0.4092	0.331011	0.947317	0.858101	-0.371884
BraTS-MET-00153-000	b	2	3	0.686629	0.536407	46.3437	86.3965	128.156	119.641	91.444	128.254	51632.5	59.3223	0.386048	17369.7	0.33641	51729	13.2487	55.5886	6.95644e+07	2.0944	19.4747	11.9789	257.117	14.4735	30.3409	23.9747	1.53209	255.585	8.56339	36.6713	2.39629	6.95644e+07	0.299573	424.215	7.19297	449.688	36.7043	6.85144	0.533356	0.855811	0.372068	1.09908	0.390159	0.832732	0.827983	0.997977	0.978593	-0.418918
BraTS-MET-00154-000	b	2	3	0.341267	0.116669	19.4506	166.716	14.1421	97.0979	28.0179	108.752	687.833	56.8947	0.300207	1255.22	1.82488	762	8.54273	18.5588	164019	1.80447	4.39833	33.6126	84.715	3.65959	13.2836	12.029	5.3784	79.3366	1.90246	14.6713	4.18409	164019	0.378118	38.7927	5.18189	383.816	29.3883	4.54728	1.30823	0.558179	0.523388	1.32949	1.01688	0.801723	0.791687	0.995487	0.971282	-0.26798
BraTS-MET-00155-000	b	2	3	0.530294	0.497365	62.0019	124.661	113.886	91.9239	68.4763	146.854	9705.42	66.1068	0.248627	8850.06	0.911868	9914	8.91858	24.8798	3.9935e+06	1.44631	6.94105	52.488	209.843	5.95445	16.932	14.9648	1.38894	208.454	3.01787	20.0702	5.28839	3.9935e+06	0.429713	116.122	3.47653	151.626	12.5018	2.51636	0.556905	0.637555	0.306685	0.985791	0.459563	0.868903	0.865108	0.997977	0.982646	-0.318753
BraTS-MET-00156-000	b	2	3	0.904047	0.476285	9.21457	19.3468	21.3776	22.3607	21.095	22.4499	1436.54	17.4904	0.525682	1171.22	0.815308	1460	6.06795	11.7083	119322	2.8335	2.38896	9.09533	23.4157	1.85177	8.60922	8.07807	4.3421	19.0736	1.0185	9.04032	2.14912	119322	0.185609	7.60872	18.8677	1770.73	107.531	13.882	3.53188	0.584013	1.126	1.95811	2.19299	0.628493	0.599751	0.987938	0.940129	-0.189065
BraTS-MET-00157-000	b	2	3	0.763745	0.670202	59.8373	89.2825	87.4643	100.319	104.805	113.428	84508.2	68.1891	0.291289	31971.2	0.378321	84772	5.68979	46.2536	1.10318e+08	0.324237	18.1635	143.069	1034.06	15.9835	22.0929	13.1199	1.38426	1032.68	8.26888	36.0743	7.76991	1.10318e+08	0.910295	813.259	1.22101	28.3693	2.56157	0.42457	0.0912026	0.645319	0.0504179	0.276782	0.0885187	0.978285	0.97761	0.999674	0.997143	-0.412174
BraTS-MET-00158-000	b	2	3	0.292798	0.12876	9.71123	75.4212	10.2956	10.8167	25.9422	151.139	235.417	22.0831	0.411249	448.336	1.90444	261	15.9239	44.9978	289569	3.44427	16.8642	2.66197	62.9108	9.4638	31.2773	33.2845	1	61.9108	7.06286	33.3086	-0.103643	289569	0.106472	131.19	82.2105	1919.82	-30.8568	27.7232	3.50254	0.772518	1.29194	2.07701	1.73248	0.580991	0.538418	0.987171	0.93042	-0.358497
BraTS-MET-00159-000	b	2	3	0.866029	0.668679	39.5307	59.1176	105.309	53.4135	59.6657	119.775	35712.7	51.1975	0.412877	12702.2	0.355677	35844	11.8288	66.0995	6.60362e+07	2.40826	25.6369	11.0275	237.379	18.3896	34.0632	26.394	4.74612	232.633	11.1685	42.9223	2.33886	6.60362e+07	0.241483	682.018	9.59857	1664.5	100.948	12.9248	1.08088	0.845983	0.574672	1.43876	0.739056	0.769511	0.756445	0.995959	0.967693	-0.360336
BraTS-MET-00160-000	b	2	3	0.533113	0.428973	52.3861	122.12	116.846	124.423	134.648	135.617	140002	65.1038	0.359654	36254	0.258953	140116	16.9554	460.835	1.36407e+10	1.54945	178.319	15.0005	2708.1	164.53	180.215	86.4578	2.49636	2705.6	82.9975	312.015	3.02558	1.36407e+10	0.512634	64875.6	4.98757	1068.49	75.4187	8.40755	0.338328	0.922863	0.23119	0.850242	0.282795	0.898635	0.89452	0.998705	0.986732	-0.511857
BraTS-MET-00161-000	b	2	3	0.819922	0.669371	31.4148	46.9318	49.5177	44.9444	41.5933	52.5833	14234	38.4804	0.345266	8226.48	0.577947	14296	13.1384	59.5614	2.48289e+07	1.33849	20.2167	27.9409	492.349	16.628	32.9119	25.5378	2.36978	489.979	9.03532	41.6746	3.43829	2.48289e+07	0.506631	653.577	2.94189	102.662	11.6687	2.81703	0.371088	0.767865	0.267314	0.903508	0.295906	0.877513	0.874465	0.998611	0.98457	-0.366639
BraTS-MET-00162-000	b	2	3	0.174978	0.136447	26.7255	195.867	108.467	78.0256	32.8938	117.205	1071.33	34.2725	0.412847	1226.43	1.14477	1128	31.7168	87.3448	5.03474e+06	2.08515	24.7764	25.4506	362.753	21.2256	56.2491	46.8499	18.7223	344.03	10.953	66.8089	4.03355	5.03474e+06	0.306513	1299.46	7.59436	2121.75	117.122	10.999	1.77592	0.716897	0.698147	1.55589	1.26931	0.74021	0.725358	0.993788	0.96182	-0.284656
BraTS-MET-00163-000	b	2	3	0.602213	0.404212	24.1827	59.8267	61.2944	42.72	70.214	71.225	30998.3	36.0284	0.569948	8372.87	0.270107	31038	14.6956	83.7749	9.48052e+07	2.153	36.3539	8.56782	396.369	22.9504	45.9007	39.921	1.57514	394.793	15.256	55.2674	1.70729	9.48052e+07	0.265348	947.614	6.91308	213.203	19.4974	5.91155	0.684261	0.792348	0.44459	1.21102	0.479903	0.804421	0.79786	0.997432	0.974547	-0.366788
BraTS-MET-00164-000	b	2	3	0.661955	0.460186	33.8923	73.649	86.1452	60.1332	87.7097	88.4986	35621.4	48.7524	0.351561	14892.1	0.418067	35815	34.4569	166.312	3.99174e+08	2.19355	64.5182	9.72106	729.51	44.7108	86.1442	65.9239	1.92991	727.58	28.1661	105.572	2.0868	3.99174e+08	0.270589	3724.61	7.50489	389.528	32.7884	7.29904	0.834869	0.794997	0.5161	1.32617	0.55632	0.780253	0.770572	0.996838	0.970602	-0.333972
BraTS-MET-00165-000	b	2	3	0.633962	0.420997	35.0937	83.3585	90.0278	89.4427	97.0824	109.16	59507.2	52.8462	0.273156	26984.8	0.453472	60042	6.6384	95.0487	2.38542e+08	1.90457	20.7039	9.65935	305.508	32.8364	35.3987	15.8431	3.51515	301.992	11.6717	63.0311	2.69958	2.38542e+08	0.454099	2719.85	14.0752	9064.72	471	33.1873	0.7666	0.955273	0.377065	1.14808	0.616621	0.855795	0.845855	0.997133	0.97898	-0.505805
BraTS-MET-00166-000	b	2	3	0.814462	0.356459	49.6858	139.387	121.758	138.975	150.814	154.541	71056.7	113.525	0.294615	28160	0.396304	71291	38.5167	468.826	5.21269e+09	2.45952	189.956	6.54111	1454	141.882	191.691	116.505	4.47062	1449.53	86.9508	270.404	1.85461	5.21269e+09	0.256873	36373.2	11.8815	1930.76	132.835	18.4487	0.783138	0.918886	0.503437	1.32516	0.519673	0.785694	0.774921	0.997006	0.971255	-0.436357
BraTS-MET-00167-000	b	2	3	0.828248	0.696002	51.0706	73.3771	93.5201	86.3713	82.7647	100.891	108911	60.7744	0.374104	29480.8	0.270688	109102	52.8772	510.979	1.14058e+10	3.46758	290.638	2.29449	924.356	148.659	271.888	260.17	2.97323	921.383	116.224	323.331	0.399666	1.14058e+10	0.0979489	30619.9	38.2762	2713.39	63.1168	34.2416	1.59902	0.910577	0.817652	1.68846	0.906603	0.683179	0.660593	0.994007	0.954243	-0.387592
BraTS-MET-00169-000	b	2	3	0.384574	0.167158	39.4927	236.26	8.94427	60.2163	7.61577	146.949	174.125	90.8594	0.326485	461.878	2.65257	213	52.531	146.002	2.14408e+06	3.05664	38.8434	6.40548	266.41	28.9072	91.8418	82.2378	11.0034	255.406	16.9794	100.33	1.63591	2.14408e+06	0.1585	1631.19	33.8191	1493.94	85.679	14.9566	7.33688	0.309386	1.92282	2.42221	3.45829	0.487571	0.425061	0.974656	0.901562	-0.278698
BraTS-MET-00170-000	b	2	3	0.26146	0.141927	12.3837	87.254	29.0689	93.8616	23.2594	94.1063	2822.54	22.8135	0.450268	2145.06	0.759975	2843	7.75645	20.3164	681739	1.11872	6.18299	108.983	159.783	4.19416	13.6191	12.4118	4.78739	154.996	2.61819	15.4853	7.6368	681739	0.537074	54.3156	2.26446	135.437	8.63127	1.47195	0.283707	0.667854	0.227256	0.786406	0.230291	0.890945	0.890283	0.998933	0.986783	-0.307866
BraTS-MET-00171-000	b	2	3	0.222279	0.0381593	7.37597	193.295	43.1045	10.8167	43.2897	109.627	273.417	42.9652	0.354821	574.149	2.0999	320	15.8732	68.6177	560027	2.65236	23.3685	9.37268	177.066	16.4768	35.1574	27.9535	10.0256	167.041	10.4639	41.834	2.03662	560027	0.199336	514.041	12.3575	1020.91	73.539	15.7759	3.39191	0.656869	1.17305	2.03124	1.9086	0.623215	0.583722	0.988044	0.93716	-0.261947
BraTS-MET-00172-000	b	2	3	0.601383	0.483308	57.6624	119.308	117.414	121.458	138.004	147.953	118375	71.7497	0.32633	35727.3	0.301814	118426	18.7802	433.406	7.1273e+09	2.07016	143.584	7.65881	1454.23	137.03	150.008	68.0077	1.05488	1453.17	72.9596	245.323	2.18954	7.1273e+09	0.384613	37681.1	9.63746	2410	165.307	18.1566	0.627149	0.93338	0.379651	1.15344	0.476964	0.841422	0.833052	0.997617	0.978424	-0.470666
BraTS-MET-00173-000	b	2	3	0.780963	0.61069	23.099	37.8244	37.6962	38.9487	43.0465	44.4185	14784.8	29.5395	0.574738	5068.64	0.342828	14847	75.712	952.919	4.41604e+09	3.26945	555.526	2.45484	1738	293.226	425.483	295.203	12.0053	1725.99	228.973	545.378	0.776301	4.41604e+09	0.12745	116401	30.6281	3456.86	157.725	39.5477	1.81063	0.912606	0.908492	1.78525	0.951314	0.659537	0.630462	0.993147	0.949328	-0.36614
BraTS-MET-00175-000	b	2	3	0.65278	0.479446	20.9208	43.6354	36.3593	44.1475	49.6588	50.7642	13488.5	28.4843	0.558411	4907.27	0.36381	13537	19.1877	71.3301	3.23383e+07	1.70829	28.0798	27.6595	453.227	17.5544	42.406	37.1317	3.16635	450.061	11.7286	48.8762	2.84675	3.23383e+07	0.352011	590.615	4.25505	80.3582	6.88679	2.7659	0.387416	0.75333	0.289648	0.923046	0.300591	0.863894	0.862147	0.998558	0.983226	-0.394648
BraTS-MET-00176-000	b	2	3	0.621761	0.496558	48.5826	97.8388	87.2067	101.02	118.119	127.577	121943	60.8323	0.471926	25199	0.206645	122032	21.5582	156.369	1.07998e+09	2.44938	86.0268	2.34647	541.091	44.2374	78.792	65.1407	1.95439	539.137	34.9509	94.0744	0.596785	1.07998e+09	0.200033	2641.82	10.3525	181.539	13.7153	9.2642	0.502618	0.897049	0.376528	1.09484	0.355857	0.827538	0.823059	0.99808	0.978233	-0.469468
BraTS-MET-00177-000	b	2	3	0.726019	0.492303	37.8861	76.9569	68.4105	86.8159	78.4474	86.9483	86613.2	55.8722	0.487367	19424.6	0.224268	86706	15.9581	100.475	3.5852e+08	3.29803	53.4412	2.45971	195.809	26.9983	55.55	52.6088	1.42457	194.385	20.7424	64.3031	0.471373	3.5852e+08	0.114971	1049.09	32.5702	1755.65	60.5012	26.902	1.32249	0.906254	0.720675	1.59808	0.787003	0.713344	0.694435	0.995006	0.959432	-0.393945
BraTS-MET-00178-000	b	2	3	0.642329	0.459874	29.2347	63.571	50.2494	75.505	72.0625	75.7364	38053.4	40.8335	0.434531	12591	0.330876	38180	15.9946	136.152	3.21205e+08	1.14933	65.4826	43.468	1282.5	41.7016	67.8443	51.3267	1.18126	1281.32	27.4452	91.7219	4.19799	3.21205e+08	0.551778	3810.06	2.31392	95.7006	8.40266	1.78146	0.330961	0.685131	0.188957	0.728715	0.294018	0.918464	0.916204	0.998789	0.989278	-0.408204
BraTS-MET-00179-000	b	2	3	0.675031	0.529072	84.8989	160.468	88.0568	119.202	76.922	156.112	3969.83	108.321	0.371617	3262.64	0.821859	4111	20.7632	110.451	1.99032e+07	2.27422	34.9098	11.2993	407.743	30.2098	54.0478	38.7974	6.66772	401.075	16.4634	69.5806	2.47412	1.99032e+07	0.275259	1920.29	9.30505	1028.92	78.7046	12.0324	1.67262	0.757384	0.723509	1.61326	1.12458	0.729809	0.712283	0.993975	0.960105	-0.277671
BraTS-MET-00180-000	b	2	3	0.750153	0.425549	35.1298	82.5517	85.8662	98.0051	77.2528	99.3881	102922	61.9264	0.44789	23713	0.230396	103127	16.9776	297.384	3.125e+09	3.15456	169.468	3.26048	611.735	94.4374	131.537	94.6923	2.01192	609.723	70.3712	174.076	0.999062	3.125e+09	0.146087	13000.3	25.0661	3930.1	197.25	35.2438	1.09879	0.939571	0.623929	1.48798	0.692405	0.746853	0.731422	0.995841	0.964742	-0.455555
BraTS-MET-00181-000	b	2	3	0.296935	0.185071	33.2823	179.835	87.8009	41.5933	128.004	129	13582.3	53.3993	0.301578	9128.52	0.672088	13780	29.2921	409.387	7.53619e+08	2.15974	145.28	7.50761	1366	127.622	152.704	76.6436	4.25508	1361.74	70.903	233.857	2.11494	7.53619e+08	0.353209	31370.9	10.471	2043.92	145.047	18.5159	1.15894	0.883187	0.584206	1.48099	0.803395	0.776456	0.759904	0.995641	0.967369	-0.384413
BraTS-MET-00182-000	b	2	3	0.778944	0.642413	87.8591	136.764	123.167	134.629	152.118	154.447	145000	106.532	0.241632	55238.5	0.380955	145445	27.0641	329.685	5.74958e+09	2.33107	156.916	7.52494	1226.44	102.999	144.687	95.7628	1.93768	1224.5	67.9827	198.824	1.85058	5.74958e+09	0.267855	18596.7	9.32856	1121.79	78.5654	12.821	0.684291	0.898987	0.446686	1.24232	0.477138	0.807392	0.798866	0.997389	0.974455	-0.440235
BraTS-MET-00183-000	b	2	3	0.508309	0.323331	42.517	131.497	116.211	140.528	124.92	141.481	113967	66.8411	0.319639	35563.9	0.312055	113872	6.49872	29.8006	5.46692e+07	0.408881	12.7965	131.194	500.317	7.93074	17.7184	15.9555	1.22601	499.091	5.28583	21.911	7.38442	5.46692e+07	0.870089	166.151	1.27559	34.9589	2.99748	0.469916	0.0680969	0.746123	0.0543522	0.304665	0.0650521	0.974279	0.973953	0.999741	0.996842	-0.42181
BraTS-MET-00184-000	b	2	3	0.808312	0.512804	44.9429	87.6414	81.0247	98.2344	87.2812	98.2548	90266	70.8416	0.338904	28713.8	0.318102	90386	10.0143	92.5503	2.5899e+08	1.85421	38.2851	8.8391	442.627	27.7151	38.6477	23.1805	1.06921	441.558	17.5087	53.5293	2.02669	2.5899e+08	0.386631	1371.74	5.55974	374.467	35.5757	7.30557	0.416217	0.892467	0.281612	0.94257	0.332878	0.873685	0.870062	0.998441	0.983822	-0.501874
BraTS-MET-00187-000	b	2	3	0.644273	0.52862	49.5758	93.7834	130.874	101.356	108.19	131.841	83500.7	60.4221	0.361782	25536.6	0.305825	83762	11.0319	174.788	9.03311e+08	0.898867	74.3178	23.6656	1823.3	54.7848	70.4497	41.982	2.69504	1820.6	33.6173	103.847	2.78929	9.03311e+08	0.67793	5821.1	1.92779	37.4245	4.68912	1.35468	0.105802	0.855514	0.0894877	0.437704	0.0974352	0.956819	0.956481	0.999598	0.994781	-0.573497
BraTS-MET-00188-000	b	2	3	0.941185	0.531103	31.9953	60.2431	59.5063	84.0952	64.3817	96.8762	42617.7	56.6999	0.42491	13886.1	0.325829	42680	14.2185	66.2183	2.47093e+08	0.54232	23.4743	79.4381	1213.91	27.4389	41.1733	25.7526	1.86368	1212.04	10.465	76.0884	7.54573	2.47093e+08	0.855382	4094.2	1.67617	327.11	21.0468	1.81196	0.26114	0.742397	0.0950726	0.415618	0.251862	0.965532	0.963568	0.999107	0.994843	-0.407699
BraTS-MET-00189-000	b	2	3	0.688774	0.47634	54.6404	114.709	130.384	140.293	135.237	140.307	261517	79.0085	0.473577	41759.9	0.159683	261646	27.3284	424.442	1.43525e+10	2.65928	224.659	3.18595	1143.85	129.362	174.391	115.733	1.09681	1142.76	95.897	234.211	1.04833	1.43525e+10	0.21159	24442.4	13.5794	1055.57	79.2344	18.7217	0.789031	0.919184	0.492502	1.31385	0.536004	0.791918	0.781387	0.996995	0.97194	-0.455264
BraTS-MET-00190-000	b	2	3	0.58716	0.267708	1.40485	5.24769	3.16228	4.47214	3.16228	4.89898	8.45833	3.08124	0.652654	30.7603	3.63669	13	23.9003	49.366	18900.1	2.87314	14.0728	2.47874	51.6078	8.81913	36.5286	36.1223	12.9804	38.6273	5.69984	38.1294	-0.478193	18900.1	0.147929	119.515	132.53	2033.42	-66.182	27.5352	25.0233	0.00857096	4.12762	1.55354	3.52888	0.333576	0.234468	0.918241	0.810847	-0.774653
BraTS-MET-00191-000	b	2	3	0.625386	0.450724	47.7201	105.874	114.477	125.431	124.278	148.391	116483	66.2124	0.415418	27765.7	0.238366	116860	6.38847	45.0458	1.12711e+08	0.318686	23.0217	208.941	831.056	13.3031	23.8721	20.1619	1.01991	830.036	9.35763	31.0564	8.13413	1.12711e+08	0.900328	394.623	1.186	28.1241	1.92869	0.301868	0.0535588	0.695731	0.0333782	0.203965	0.0523953	0.984874	0.984631	0.999807	0.998089	-0.510079
BraTS-MET-00192-000	b	2	3	0.704829	0.450392	7.85243	17.4347	18.0278	18.0278	13.0384	19.2094	811.875	12.2884	0.541421	777.336	0.957457	837	34.2879	278.371	2.11752e+07	3.35007	118.753	3.93773	478.071	76.2631	126.558	92.6929	9.10406	468.967	51.7886	159.056	1.25684	2.11752e+07	0.124851	9281.98	35.1662	5293.41	233.786	41.3293	7.77074	0.686606	1.99969	2.58846	3.40413	0.492356	0.427217	0.972772	0.898259	-0.217037
BraTS-MET-00193-000	b	2	3	0.516428	0.2342	47.4149	202.455	96.566	123.11	97.7394	158.016	3205.88	104.553	0.232792	4516.63	1.40886	3445	62.9946	231.231	9.36212e+07	2.22601	69.9152	16.2321	902.686	60.2078	135.295	110.534	2.11965	900.567	31.7641	164.851	3.01342	9.36212e+07	0.30047	8871.12	11.9424	1612.95	102.341	11.8072	1.8226	0.736605	0.72276	1.61984	1.27589	0.738587	0.721793	0.993478	0.96054	-0.278956
BraTS-MET-00194-000	b	2	3	0.959233	0.440108	34.0543	77.3771	88.3912	94.1913	100.17	102.034	108985	74.2227	0.472214	23366.3	0.214399	109061	20.9429	261.839	2.59671e+09	0.988255	134.823	16.804	2660	79.7046	116.274	83.6165	4.78413	2655.22	56.4781	154.304	1.9447	2.59671e+09	0.606546	10289.9	2.00493	17.8323	2.76808	1.20004	0.113804	0.827014	0.0979659	0.462241	0.103641	0.952363	0.95213	0.999568	0.99428	-0.559197
BraTS-MET-00195-000	b	2	3	0.830473	0.582617	47.5955	81.6926	81.7068	102.303	88.295	103.706	156053	67.8435	0.477946	29328.3	0.187938	156130	32.2318	339.435	6.76922e+09	2.25828	190.827	3.83474	1420.77	101.37	169.092	147.901	1.7278	1419.04	77.5597	208.222	0.825525	6.76922e+09	0.239067	14764.2	7.83556	169.641	14.3299	7.16624	0.373604	0.900846	0.310102	0.977323	0.273688	0.854044	0.851049	0.998557	0.981959	-0.49751
BraTS-MET-00196-000	b	2	3	0.565521	0.378828	25.1573	66.4083	100.648	44.0114	69.4622	139.406	13841.1	37.5553	0.51692	5393.13	0.389647	13922	22.989	90.8698	5.52711e+07	1.34722	31.9734	45.8123	710.037	23.2139	52.0166	43.1069	8.23554	701.801	13.8911	63.0084	4.29086	5.52711e+07	0.485134	1264.33	2.75642	135.501	10.5137	2.25406	0.38088	0.709369	0.285252	0.937434	0.295525	0.868347	0.865438	0.998554	0.983501	-0.317273
BraTS-MET-00197-000	b	2	3	0.939451	0.727405	34.6968	47.6994	54.5894	56.3028	58.1893	64.846	41401.9	44.8113	0.491019	11786.9	0.284695	41446	44.2451	998.309	1.23704e+10	2.84595	459.581	4.46565	2246	305.507	382.696	228.615	3.36306	2242.64	203.364	546.323	1.43746	1.23704e+10	0.200891	152013	18.7372	3792.86	225.19	30.4529	1.29674	0.918515	0.669094	1.5644	0.825268	0.740478	0.722157	0.995119	0.962536	-0.416074
BraTS-MET-00198-000	b	2	3	0.788946	0.701804	39.1344	55.7626	48.0208	64.6607	55.5428	65.681	35573.3	43.9937	0.422766	12372.8	0.347811	35650	5.87897	29.1415	1.24052e+07	2.589	12.7388	6.82014	92.9115	7.89781	15.54	12.3329	2.39373	90.5178	5.34869	18.654	1.66693	1.24052e+07	0.203517	106.48	11.277	993.693	67.9005	12.8611	0.904149	0.868622	0.537869	1.35348	0.602893	0.77249	0.762317	0.996616	0.969437	-0.395624
BraTS-MET-00199-000	b	2	3	0.335112	0.223439	12.8201	57.3764	26.6833	18.6011	26.1725	112.699	1826.25	19.2275	0.446389	1618.62	0.886307	1868	19.6539	161.129	1.77206e+07	2.65056	68.2337	7.87499	475.955	46.8512	74.3701	52.4547	5.13943	470.815	30.0068	97.3981	1.89595	1.77206e+07	0.207471	3955.48	11.8867	1348.15	91.5071	15.498	2.05735	0.766212	0.897184	1.78506	1.20256	0.673839	0.64675	0.99248	0.950571	-0.291003
BraTS-MET-00200-000	b	2	3	0.453096	0.310308	58.2149	187.604	118.697	154.302	143.586	155.711	122985	85.0026	0.319899	37385.8	0.303986	123309	17.0782	137.066	7.52672e+08	1.06803	63.3623	15.7347	1259.56	38.0869	62.0123	45.5752	1.4046	1258.16	27.1764	78.1278	1.69066	7.52672e+08	0.566796	2258.43	2.16128	14.7188	2.45658	1.29991	0.123973	0.826106	0.117042	0.521716	0.109792	0.942112	0.941989	0.999522	0.993134	-0.527608
BraTS-MET-00201-000	b	2	3	0.63475	0.517007	32.7215	63.2902	59.0339	50.774	70.1783	71.2811	35854	40.1734	0.44677	11769.5	0.328262	35953	11.8639	65.1151	1.18195e+08	0.222938	22.0407	229.782	1875.94	21.7366	35.0243	23.9383	2.53207	1873.41	10.0474	57.3367	10.7027	1.18195e+08	0.944182	2060.8	1.15708	38.183	2.96906	0.360411	0.102496	0.558291	0.0484821	0.258889	0.100033	0.980602	0.979705	0.999634	0.997295	-0.277584
BraTS-MET-00202-000	b	2	3	0.697435	0.39452	46.3997	117.611	126.657	116.709	102.416	132.068	62290.3	82.0258	0.275502	27582.9	0.442812	62442	11.1872	140.205	3.72959e+08	2.29184	56.3719	6.15443	458.296	41.5971	54.5594	31.8452	1.53043	456.766	26.3514	77.2844	1.74883	3.72959e+08	0.295912	2996.16	9.864	1143.28	89.4655	15.0227	0.66525	0.915356	0.424044	1.21136	0.477447	0.818127	0.80972	0.997479	0.975786	-0.463426
BraTS-MET-00203-000	b	2	3	0.428675	0.308565	26.2083	84.9361	103.697	109.037	38.6005	111.942	20636.6	36.41	0.406895	8941.85	0.4333	20774	56.6965	630.231	2.7758e+09	2.58529	233.428	6.49174	1759.82	187.685	259.363	162.704	10.9951	1748.82	108.945	365.539	1.90856	2.7758e+09	0.235113	66349.8	14.1369	2813.07	181.917	22.6911	1.45217	0.880228	0.673503	1.58533	0.981886	0.746573	0.728802	0.994637	0.962652	-0.376056
BraTS-MET-00204-000	b	2	3	0.769994	0.727257	7.99447	10.9926	11.4018	11.4018	10.4403	12.083	218.708	8.46426	0.543475	323.009	1.4769	237	14.5381	30.6633	123838	3.04381	8.3556	7.22219	55.9884	5.66499	21.577	18.9834	11.1157	44.8726	3.59938	22.8587	1.78757	123838	0.162599	56.9528	24.588	2649.46	148.13	22.5983	4.96562	0.625454	1.46511	2.22236	2.67889	0.56561	0.519114	0.982779	0.92332	-0.284122
BraTS-MET-00205-000	b	2	3	0.531284	0.298685	47.0764	157.612	59.5483	118.406	74.6324	119.306	2017.21	83.7368	0.280424	2753.19	1.36485	2126	22.4359	118.711	1.55456e+07	1.70714	38.9127	22.0538	671.133	36.2412	61.6573	43.0922	10.0049	661.129	18.0353	85.511	3.64066	1.55456e+07	0.427794	3510.51	5.62817	912.307	67.3286	8.5389	1.36864	0.724349	0.588608	1.46508	1.00449	0.779918	0.765593	0.995078	0.967557	-0.294171
BraTS-MET-00206-000	b	2	3	0.747586	0.448283	6.37884	14.2295	12.6491	11.1803	12.8062	15.2971	73.7083	10.6378	0.380826	223.238	3.02867	104	9.71606	165.148	808893	2.34993	51.618	6.48945	307.836	49.7658	55.2038	22.346	6.6586	301.178	26.272	88.1919	2.03222	808893	0.356509	4730.35	18.5074	9367.99	440.173	41.0055	8.16724	0.629455	1.45388	1.73894	5.56358	0.704397	0.666704	0.974126	0.931234	-0.623867
BraTS-MET-00207-000	b	2	3	0.487851	0.371145	8.07074	21.7455	14.2127	19.0263	19.0263	20.4206	505.292	10.6086	0.523083	586.509	1.16073	527	8.43146	21.848	138669	2.13882	7.28445	28.5866	86.2973	4.6981	14.6598	13.1202	3.71102	82.5862	3.01444	16.2213	3.41551	138669	0.283273	48.2185	7.97918	286.05	19.3196	4.83486	1.71374	0.476187	0.70587	1.52453	1.20138	0.727427	0.713559	0.994161	0.961092	-0.216485
BraTS-MET-00208-000	b	2	3	0.585651	0.474339	74.2459	156.525	121.631	160.112	163.355	171.604	225525	91.6691	0.363917	49235.5	0.218315	225870	28.1298	225.253	4.509e+09	2.70134	130.116	3.81708	703.101	68.403	115.038	92.8868	1.27667	701.824	52.0738	141.29	0.947187	4.509e+09	0.177484	6728.97	13.4143	654.492	41.6799	13.6451	0.678694	0.905232	0.488824	1.26503	0.430125	0.7825	0.774028	0.99739	0.971844	-0.434844
BraTS-MET-00210-000	b	2	3	0.0382685	0.0313101	4.91449	156.962	7.28011	7.61577	80.895	84.1606	74.5833	6.0067	0.414561	206.692	2.77129	91	53.413	96.5304	546765	3.58873	19.7964	3.17475	125.392	13.3025	75.5607	76.6579	34.9778	90.414	8.82376	77.5139	0.112947	546765	0.10035	298.99	71.0892	1600.3	35.4431	22.7636	9.44768	0.395614	2.37664	2.40884	3.49514	0.410896	0.33177	0.967153	0.879556	-0.502765
BraTS-MET-00211-000	b	2	3	0.107408	0.0791395	7.8092	98.6764	11.4018	12.2066	10.2956	67.3869	227.667	10.5986	0.377678	477.414	2.09699	257	11.9595	32.9473	147423	2.83372	10.4152	9.57451	78.929	7.56405	21.4579	18.1686	7.52542	71.4036	4.62982	23.9506	2.17821	147423	0.178095	113.187	16.3243	2041.7	122.929	15.4914	4.51367	0.557939	1.39165	2.15482	2.4444	0.575791	0.532135	0.984266	0.926663	-0.230507
BraTS-MET-00212-000	b	2	3	0.753413	0.522824	53.0035	101.379	93.6216	118.14	112.792	119.147	205275	76.3804	0.383617	43867.6	0.213701	205356	16.9329	104.907	9.62868e+08	1.62395	49.5526	12.9276	724.931	29.0261	56.9568	50.4219	1.16867	723.762	20.3991	68.4746	1.797	9.62868e+08	0.372579	1444.7	3.80788	61.3311	6.40561	2.70394	0.223314	0.847203	0.193959	0.729537	0.184181	0.906142	0.905363	0.999145	0.988675	-0.507563
BraTS-MET-00213-000	b	2	3	0.728584	0.565145	14.6049	25.8428	29.4109	31.7805	20.8087	34.4964	2647.54	18.8286	0.454552	2036.09	0.769048	2746	13.5723	54.392	3.64673e+06	2.51275	21.9141	8.78368	182.881	13.9181	31.3655	26.4588	2.26063	180.62	9.15348	36.4419	1.73455	3.64673e+06	0.221571	344.22	12.9117	418.627	31.3209	9.1701	1.43522	0.731458	0.77065	1.60736	0.817383	0.691914	0.672378	0.994637	0.95664	-0.253791
BraTS-MET-00214-000	b	2	3	0.138925	0.115953	29.7613	256.668	39.3573	102.391	164.149	167.753	8418.79	35.6576	0.249489	8021.69	0.952831	8682	5.2549	81.4255	7.13497e+07	0.784936	10.107	31.6911	1130.81	42.7655	35.46	8.92481	1.13542	1129.68	9.50052	90.6538	4.77664	7.13497e+07	0.791117	6960.71	2.61563	454.843	38.1529	4.17853	0.520973	0.77407	0.188104	0.676995	0.482963	0.934661	0.929174	0.998211	0.989823	-0.45594
BraTS-MET-00215-000	b	2	3	0.887443	0.570843	24.1277	42.2669	41.6293	49.6488	46.4866	52.2015	18827	37.5094	0.53626	6382.08	0.338986	18860	21.7956	122.427	1.17975e+08	2.10732	57.5349	9.7201	562.036	33.3769	66.3927	56.8212	8.13031	553.906	23.6809	79.0905	1.64264	1.17975e+08	0.270604	1847.32	6.46724	198.659	16.9777	5.64134	0.629833	0.798979	0.449433	1.18616	0.413676	0.797374	0.791106	0.997605	0.974104	-0.35755
BraTS-MET-00216-000	b	2	3	0.626437	0.390794	3.51982	9.00684	8.544	5.83095	8.94427	9.43398	73.625	5.64222	0.637853	133.183	1.80893	82	11.3834	18.5177	18319	3.39841	3.0377	4.03602	24.6124	2.1259	14.682	14.4312	9.96912	14.6433	1.33272	14.9466	0.850203	18319	0.106484	7.84034	38.3198	2052.94	54.021	25.3163	9.60861	0.456644	2.20811	2.37435	4.21405	0.467112	0.401058	0.967219	0.889857	-0.459134
BraTS-MET-00217-000	b	2	3	0.661062	0.427056	62.3496	145.999	132.098	124.952	111.252	132.235	98749	96.5141	0.264165	39110.9	0.396064	99171	18.8639	156.732	1.03069e+09	1.25557	62.0074	24.1369	1306.95	48.2893	72.3916	48.2996	1.1074	1305.84	27.9683	101.946	3.29303	1.03069e+09	0.554397	5152.47	2.75046	140.98	13.6153	2.75464	0.290955	0.809074	0.210359	0.790677	0.245008	0.904066	0.901643	0.998898	0.987863	-0.42326
BraTS-MET-00219-000	b	2	3	0.754921	0.531059	33.822	63.6878	65.2993	51.2445	61.0328	71.1196	28487.1	48.0792	0.310187	14542.1	0.510478	28618	16.691	128.371	1.86095e+08	1.59344	48.3965	16.0026	807.229	37.9158	59.522	41.128	1.8177	805.411	21.9821	80.6395	2.70135	1.86095e+08	0.443967	2959.87	3.97629	234.797	22.2751	4.57637	0.421504	0.831636	0.297584	0.984081	0.32976	0.866746	0.862326	0.998396	0.98287	-0.421289
BraTS-MET-00220-000	b	2	3	0.858216	0.562571	25.1609	44.7248	44.9444	53.4135	54.231	62.2736	18852.3	38.3835	0.434562	7882.72	0.41813	18923	30.1024	353.621	7.84934e+08	2.67449	190.577	3.89171	1008.06	108.066	156.117	108.58	2.50625	1005.55	80.1157	203.667	1.10638	7.84934e+08	0.198111	17107.9	13.5772	860.557	59.8187	16.6329	1.09574	0.876516	0.643056	1.48055	0.65176	0.735975	0.720264	0.995842	0.963558	-0.38266
BraTS-MET-00221-000	b	2	3	0.750332	0.510206	30.6044	59.9844	50.1199	61.6117	61.7414	63.7652	36575	45.0082	0.455493	11698.4	0.319846	36663	26.6052	908.751	9.23172e+09	3.14514	563.819	2.57003	1608.84	297.679	361.671	225.09	2.23647	1606.6	232.282	501.796	0.856118	9.23172e+09	0.167574	120993	30.4238	5235.19	242.214	46.7888	1.52642	0.936912	0.7656	1.67813	0.918152	0.710329	0.686982	0.994244	0.957277	-0.424634
BraTS-MET-00222-000	b	2	3	0.882814	0.504083	40.7626	80.8648	84.7703	96.6023	92.3472	100.946	137244	71.3886	0.473433	27178.3	0.198028	137341	19.1401	183.077	1.65042e+09	3.06034	90.3058	4.1661	423.531	54.8024	85.2722	63.6484	1.36954	422.162	38.4553	109.622	1.25035	1.65042e+09	0.148723	4745.61	21.1781	2999.68	168.244	27.4296	0.79854	0.943473	0.544262	1.34287	0.491083	0.762763	0.752323	0.996937	0.96878	-0.470772
BraTS-MET-00223-000	b	2	3	0.0842062	0.0581114	4.81651	82.884	7.61577	8.06226	51.2445	53.619	38.5417	6.97934	0.418824	131.747	3.41829	61	6.80764	15.6942	7562.24	3.28415	5.1866	2.79189	21.4141	3.28932	10.4699	8.63653	6.00064	15.4135	2.57474	11.1342	0.883136	7562.24	0.131954	14.3517	18.7442	3021.57	177.188	23.9132	3.27404	0.61877	1.23299	1.77805	1.5163	0.582553	0.548465	0.988066	0.933318	-0.482142
BraTS-MET-00224-000	b	2	3	0.658883	0.421141	12.6796	30.1078	23.3238	34.8855	32.249	35.4683	4394.29	19.8375	0.607231	2136.6	0.486221	4417	23.6163	97.3204	1.96131e+07	2.55086	41.8899	9.28422	329.086	25.3652	57.5596	49.8085	5.85139	323.235	17.4141	66.6362	1.78647	1.96131e+07	0.206688	1127.27	12.5503	688.558	43.8089	9.66533	1.18164	0.782497	0.7072	1.48757	0.643058	0.705351	0.689351	0.995522	0.959841	-0.293248
BraTS-MET-00225-000	b	2	3	0.067997	0.0518322	6.44585	124.36	8.544	9.84886	9.48683	111.234	181.875	8.45609	0.545991	284.324	1.56329	196	58.8243	166.946	2.63757e+06	3.29032	60.1205	5.21234	296.069	37.8382	104.823	92.3618	30.9537	265.115	24.8835	116.004	1.39861	2.63757e+06	0.127135	2469.08	37.2727	3849.45	191.666	31.4652	8.08082	0.596324	2.13344	2.55895	3.22255	0.452431	0.377767	0.971664	0.890928	-0.285656
BraTS-MET-00226-000	b	2	3	0.626024	0.462125	5.12368	11.0872	10.7703	11.1803	8.94427	12.2474	162.125	6.94087	0.691734	207.864	1.28212	175	8.46584	17.4924	28397.1	3.50973	4.84269	3.07796	22.9985	2.88119	12.2401	11.3128	7.06377	15.9347	2.04871	12.7385	0.899387	28397.1	0.104914	12.4483	44.4517	3938.22	170.123	38.7574	11.575	0.542157	2.55612	2.77968	4.71413	0.413584	0.33311	0.961045	0.873499	-0.260528
BraTS-MET-00227-000	b	2	3	0.638639	0.317838	7.59494	23.8957	16.6433	21.5407	21.5407	22.4944	807.917	15.2607	0.502621	834.618	1.03305	829	32.56	74.3031	3.5554e+06	1.6073	19.6839	33.018	411.245	18.5973	55.0416	46.9223	25.0998	386.145	8.31298	65.4888	4.73231	3.5554e+06	0.428218	1259.21	4.20768	901.289	60.2122	6.22186	1.6151	0.584763	0.553061	1.36034	1.28425	0.805454	0.795361	0.994433	0.970278	-0.26156
BraTS-MET-00229-000	b	2	3	0.825263	0.558887	33.0492	59.134	69.7209	70.406	68.0074	70.5833	46026.4	48.8011	0.44293	14022.3	0.304658	46153	12.1507	68.2952	8.97431e+07	2.2181	28.6951	11.4257	299.917	18.8579	35.7051	28.8507	1.52721	298.39	12.2449	44.0961	2.16374	8.97431e+07	0.259585	669.614	7.49018	558.754	40.2133	7.83968	0.51665	0.876473	0.353835	1.07153	0.386872	0.84161	0.837094	0.998044	0.979668	-0.474285
BraTS-MET-00230-000	b	2	3	0.564113	0.513989	54.4697	105.974	104.661	123.438	104.35	158.044	22284.8	59.7815	0.176807	21660	0.971959	23544	12.2229	84.8412	3.78593e+08	0.569508	25.8227	62.641	1705.12	47.0744	52.4671	24.6025	1.92516	1703.19	12.3248	126.808	7.0006	3.78593e+08	0.85705	13327.4	2.31828	882.205	51.7644	3.78569	0.346052	0.825806	0.133629	0.512985	0.326046	0.954956	0.951097	0.998726	0.992758	-0.473889
BraTS-MET-00231-000	b	2	3	0.692165	0.572395	57.9539	101.248	117.388	105.929	111.611	122.776	151514	70.0803	0.367905	37358	0.246565	151600	16.8667	131.625	1.25078e+09	0.977457	59.9485	30.8095	1435.85	40.8102	67.3082	51.7808	3.68783	1432.16	25.2615	90.8324	3.56562	1.25078e+09	0.641929	3720.13	1.9542	43.1934	5.45807	1.39693	0.19225	0.757158	0.142756	0.610323	0.171217	0.933908	0.932668	0.999273	0.991746	-0.428991
BraTS-MET-00232-000	b	2	3	0.67306	0.49566	43.9723	88.7147	74.2765	100.285	108.674	111.185	124206	59.7103	0.469169	25659.6	0.206589	124276	36.3607	530.06	1.23054e+10	2.72408	320.574	2.84501	1514	166.093	246.85	194.776	3.01231	1510.99	130.243	314.67	0.761216	1.23054e+10	0.18282	38081.8	14.0906	669.915	42.148	16.1502	0.996758	0.883766	0.592243	1.43817	0.630752	0.754687	0.740947	0.99622	0.966395	-0.400176
BraTS-MET-00233-000	b	2	3	0.522221	0.433851	46.821	107.919	122.413	127.287	101.518	136.389	40347.2	56.3578	0.381053	14929.3	0.370022	40697	33.4561	411.022	2.34053e+09	1.87238	167.596	8.20481	1899	127.419	165.498	94.0412	3.41577	1895.58	76.9836	239.815	2.06637	2.34053e+09	0.394558	30121.4	5.92214	489.496	46.1085	8.3908	0.483802	0.891369	0.331565	1.04863	0.369226	0.853206	0.847875	0.998161	0.980956	-0.463011
BraTS-MET-00234-000	b	2	3	0.795094	0.632201	41.1791	65.1361	62.9682	74.2428	71.5891	79.781	89467.5	51.7894	0.638691	15146.2	0.169293	89557	14.0531	94.1411	3.07413e+08	1.51125	51.1366	10.3722	663.133	26.6289	49.1416	41.4299	2.47419	660.659	20.7064	58.5883	1.19818	3.07413e+08	0.394398	1017.7	3.3802	33.0939	3.70811	2.33033	0.179291	0.857101	0.167062	0.657702	0.150286	0.917746	0.917424	0.999308	0.990208	-0.532108
BraTS-MET-00235-000	b	2	3	0.432073	0.400862	21.3269	53.2027	66.1287	59.4643	27.0185	69.7209	3436.88	22.9874	0.337187	3266.3	0.95037	3566	25.5308	152.886	3.22586e+07	2.53698	60.8088	8.83217	476.162	42.2668	75.6064	57.4271	12.2794	463.883	26.9256	95.1113	2.03545	3.22586e+07	0.2228	3329.83	9.47889	832.914	60.2413	11.6621	1.64282	0.750387	0.75041	1.64384	1.06173	0.715614	0.696319	0.993999	0.958409	-0.273158
BraTS-MET-00237-000	b	2	3	0.558349	0.359769	60.1379	167.157	107.205	171.732	165.366	172.803	200287	93.332	0.299775	55223.6	0.275722	200616	11.6968	82.1445	7.78493e+08	0.454919	35.401	62.0508	1496.44	27.0162	42.8871	30.6225	1.20479	1495.24	15.2235	62.2938	5.34782	7.78493e+08	0.862547	2041.21	1.36192	32.7231	3.59666	0.653781	0.0700391	0.806568	0.0527167	0.297136	0.06717	0.975636	0.975121	0.999734	0.99695	-0.510147
BraTS-MET-00238-000	b	2	3	0.761108	0.545323	12.7118	23.3106	25.2982	21.4709	24.5153	26.5518	1854.38	17.7419	0.511207	1427.86	0.769996	1878	21.3871	165.3	2.27318e+07	2.75199	71.7894	9.24093	486.204	50.2139	83.7425	63.9667	7.52379	478.68	30.3682	110.019	2.19971	2.27318e+07	0.191863	5091.47	12.6136	2113.31	122.792	16.601	2.73523	0.713321	0.925028	1.83066	1.85049	0.685603	0.661684	0.9906	0.950402	-0.291464
BraTS-MET-00240-000	b	2	3	0.859007	0.710042	48.216	67.9058	68.6804	67.897	68.593	76.4003	38681.7	58.3316	0.286017	19338.8	0.499947	38928	89.4773	709.986	7.50542e+09	2.94319	288.134	6.29473	1765	206.924	337.055	248.351	2.47549	1762.52	125.707	439.093	1.76558	7.50542e+09	0.170643	79196.2	20.3174	4023.09	224.815	26.6083	1.68069	0.881707	0.789772	1.69029	1.03464	0.701905	0.680659	0.993776	0.956152	-0.343369
BraTS-MET-00241-000	b	2	3	0.597986	0.473234	42.8315	90.5082	77.201	70.1783	98.4886	103.504	70258.5	54.1227	0.377237	21827.4	0.310673	70407	20.3591	124.858	4.38517e+08	2.17461	61.9908	3.90775	552.162	33.3709	67.9185	61.9938	2.31388	549.848	25.2163	78.9197	0.720361	4.38517e+08	0.24173	1615.39	7.40607	81.7114	6.56312	5.23558	0.447017	0.842571	0.362564	1.04779	0.309405	0.829636	0.826274	0.998285	0.978929	-0.419859
BraTS-MET-00242-000	b	2	3	0.825189	0.628436	9.06052	14.4176	14.5602	14.7648	13.0384	16.4317	350.5	11.8972	0.431311	557.381	1.59025	371	15.7987	45.906	370577	3.47798	17.623	3.44901	73.4082	9.92865	29.1835	26.3235	10.0616	63.3466	7.249	31.6047	0.874585	370577	0.103959	147.181	38.1578	1928.37	69.6533	26.8355	9.5623	0.473908	2.24106	2.69254	4.30158	0.45184	0.381783	0.967613	0.887644	-0.196021
BraTS-MET-00243-000	b	2	3	0.534892	0.232825	45.3732	194.881	100.623	81.3204	105.081	134.763	146.167	104.241	0.314944	426.072	2.91497	232	22.6402	54.7588	552720	1.27867	17.5875	122.444	411.013	13.1446	39.5203	34.8159	15.6695	395.343	7.67648	48.81	9.59004	552720	0.492048	820.562	2.03514	226.922	14.8046	1.67844	1.05357	0.250361	0.391288	1.00487	0.886986	0.834623	0.831692	0.996937	0.978387	-0.146388
BraTS-MET-00244-000	b	2	3	0.801979	0.708606	30.1186	42.504	39.4081	44.2945	47.0106	48.518	17418.5	34.0873	0.465669	6978.27	0.400623	17494	16.8471	101.183	6.89199e+07	3.4887	51.566	2.49975	170.505	27.371	53.7753	46.9689	5.16116	165.344	20.9667	62.7665	0.626356	6.89199e+07	0.100828	1047.85	39.6274	3430.49	118.551	38.0726	2.00151	0.900128	1.02027	1.82511	0.918278	0.617738	0.583265	0.992404	0.943019	-0.341355
BraTS-MET-00245-000	b	2	3	0.794558	0.663477	27.6391	41.6579	42.0119	51.225	44.6542	52.9245	8014.96	33.0996	0.358338	5404.96	0.674358	8227	7.67685	58.5695	2.52845e+07	0.479621	13.69	153.411	1114.34	21.9823	27.8103	15.4164	3.98205	1110.36	7.53565	55.4379	9.66364	2.52845e+07	0.862955	2299.94	1.22446	111.32	6.29589	0.566087	0.169919	0.476779	0.056649	0.282032	0.16665	0.97812	0.977376	0.99948	0.996929	-0.330234
BraTS-MET-00247-000	b	2	3	0.887544	0.549638	8.57601	15.603	14.2127	14.4222	14.1421	15.843	388.208	13.8484	0.427306	602.266	1.5514	425	66.2777	151.007	5.11601e+06	3.01813	41.5419	7.14336	291.872	28.2959	102.865	92.1886	53.4423	238.43	17.9142	109.716	1.75515	5.11601e+06	0.153661	1456.39	19.4474	2291.25	129.338	21.3979	6.29079	0.558368	1.72676	2.3957	3.04371	0.523023	0.463895	0.978299	0.910793	-0.223613
BraTS-MET-00248-000	b	2	3	0.338028	0.269839	30.8538	114.341	78.6448	129.865	44.8219	129.9	28058.3	38.6506	0.434347	10280.7	0.366404	28289	13.0598	135.073	1.69687e+08	1.51083	72.8486	9.83729	867.309	40.3542	60.2038	42.6334	3.81795	863.491	30.4101	77.449	1.35923	1.69687e+08	0.423776	2373.86	3.54476	40.1485	5.5703	2.89923	0.226876	0.855177	0.191748	0.720084	0.188539	0.907015	0.906329	0.999149	0.98881	-0.513805
BraTS-MET-00249-000	b	2	3	0.417965	0.342529	56.225	164.147	120.167	148.071	158.398	164.207	171549	68.6075	0.413815	36080.3	0.210321	171773	18.9503	147.998	1.30964e+09	1.41677	67.136	6.31284	1086.1	41.6352	69.23	52.6592	1.21848	1084.88	28.7212	87.3171	1.44718	1.30964e+09	0.453848	2831.49	3.02898	28.446	5.12851	2.37689	0.149026	0.882133	0.140622	0.594617	0.128525	0.930862	0.930475	0.999422	0.991754	-0.56768
BraTS-MET-00250-000	b	2	3	0.196705	0.158239	36.8689	232.994	66.4831	155.293	163.918	172.038	11966.5	45.8312	0.250326	10107	0.844611	12283	11.8244	102.956	5.40401e+07	1.77759	45.9015	15.6686	574.4	32.3014	47.9601	32.1881	2.58904	571.811	19.9859	66.3294	2.70419	5.40401e+07	0.393323	2099.41	5.19242	491.565	38.5082	6.48991	0.794456	0.782716	0.455045	1.25864	0.579121	0.809472	0.800663	0.997045	0.974219	-0.336969
BraTS-MET-00251-000	b	2	3	0.473206	0.40512	29.5327	72.8985	58.4209	71.8679	47.1699	72.5741	18101.7	34.496	0.358641	9296.16	0.513553	18243	30.1676	241.282	5.85181e+08	1.06219	105.268	38.0299	2401.9	81.3246	119.585	77.8019	11.2673	2390.63	45.8371	179.101	4.58575	5.85181e+08	0.626837	17776.5	2.09099	116.381	10.8277	1.85429	0.387869	0.64955	0.203702	0.767239	0.344835	0.915972	0.912608	0.998577	0.988538	-0.346236
BraTS-MET-00252-000	b	2	3	0.743797	0.463507	3.45598	7.45616	6.40312	5.83095	7.81025	9	49.25	5.54587	0.644068	100.884	2.04841	57	25.8136	39.4245	63350.9	3.55807	7.35263	3.13805	44.4808	4.83906	32.7803	33.0528	15.6846	28.7962	3.33862	33.338	-0.366667	63350.9	0.0901816	36.8698	106.578	1281.21	14.5867	20.7695	12.817	0.240766	2.80674	2.56234	4.05139	0.381798	0.295919	0.956071	0.861819	-0.466951
BraTS-MET-00253-000	b	2	3	0.751128	0.355177	39.9098	112.366	105.38	112.294	105.702	119.415	113587	84.4012	0.424271	26733.7	0.23536	113765	13.7252	143.216	8.408e+08	2.87308	79.093	3.7531	374.779	43.8366	67.3608	51.0433	2.36861	372.41	32.4436	85.969	1.0731	8.408e+08	0.168904	2853.19	16.7381	1551.95	93.9264	20.8982	0.741727	0.931514	0.509457	1.29649	0.469592	0.776444	0.767298	0.997159	0.970753	-0.468642
BraTS-MET-00254-000	b	2	3	0.709116	0.456608	51.5406	112.877	86.764	116.362	106.532	125.08	129769	80.043	0.304195	40748.7	0.314009	129990	20.0368	305.674	5.00637e+09	1.766	117.379	13.3114	1547.03	102.688	122.887	64.1704	1.36271	1545.67	55.5696	196.249	2.80846	5.00637e+09	0.43969	23412.2	5.98954	1269.8	87.0196	9.95549	0.475157	0.909295	0.306628	1.00814	0.377038	0.867242	0.861901	0.998196	0.982473	-0.465742
BraTS-MET-00255-000	b	2	3	0.671615	0.239712	20.0253	83.539	52.4976	37.5766	91.5478	109.005	6764.79	56.106	0.446232	3876.38	0.573023	6818	49.2654	208.972	1.22986e+08	3.04057	83.5134	4.7211	463.572	51.2115	117.44	101.471	11.8576	451.715	35.4814	134.307	1.21294	1.22986e+08	0.148369	4246.27	24.5856	1544.83	87.2046	19.5607	2.60367	0.765448	1.09333	1.94281	1.35378	0.615171	0.580109	0.990435	0.940085	-0.236388
BraTS-MET-00256-000	b	2	3	0.641597	0.493418	3.58191	7.25938	7.61577	7.28011	5.38516	7.87401	73.2917	4.6576	0.788471	107.416	1.46559	79	17.8379	66.0677	145821	3.04405	24.8937	5.5111	122.201	16.7581	36.9148	27.9668	15.2473	106.954	10.9399	42.9632	1.62092	145821	0.165839	483.134	20.509	3407.29	183.537	29.8489	12.1395	0.434348	2.34324	2.66017	5.97377	0.481333	0.418848	0.961299	0.886781	-0.398687
BraTS-MET-00258-000	b	2	3	0.924708	0.409078	12.7338	31.1282	34.1321	33.121	34.6699	35.9166	5084.21	28.7845	0.483614	2956.65	0.581537	5137	23.1764	149.125	4.06495e+07	3.00244	67.5693	3.66284	344.45	40.45	73.4691	57.5213	2.91773	341.532	28.5724	88.9555	1.09912	4.06495e+07	0.154303	2515.36	21.8898	1405.72	84.1641	21.689	2.13744	0.821664	0.981239	1.82799	1.1101	0.641355	0.610573	0.992064	0.945708	-0.300854
BraTS-MET-00260-000	b	2	3	0.608585	0.52809	53.8323	101.938	84.8764	116.499	114.856	120.108	152485	62.0378	0.398083	34673.3	0.227388	152579	9.55003	45.2964	1.44826e+08	1.88631	21.1516	8.39361	255.201	11.8723	26.8431	25.1765	2.09071	253.111	8.62767	30.8089	1.34751	1.44826e+08	0.303063	228.64	5.22184	74.2059	6.79081	3.55714	0.297923	0.84514	0.25436	0.866742	0.230795	0.878631	0.876918	0.99885	0.985172	-0.475753
BraTS-MET-00262-000	b	2	3	0.761806	0.518658	38.5305	74.2889	76.4003	89.202	74.4312	89.342	99421.7	56.5937	0.486851	21317.8	0.214418	99474	57.5378	1583.38	7.51877e+10	3.22565	878.666	2.89458	2810	493.133	637.025	427.91	1.71071	2808.29	368.802	869.398	0.958265	7.51877e+10	0.146753	350052	29.8329	5505.49	265.796	44.609	1.18882	0.948141	0.643836	1.51295	0.757202	0.741708	0.726084	0.995536	0.963755	-0.459893
BraTS-MET-00263-000	b	2	3	0.841293	0.701655	49.2424	70.1804	75.6637	76.6877	78.8923	83.9047	58891.4	59.0423	0.382541	19135.5	0.32493	58967	21.1771	111.724	2.78525e+08	2.65142	43.7101	6.16655	324.355	29.8818	56.1685	42.7634	1.90446	322.45	19.1874	68.7271	1.68019	2.78525e+08	0.215132	1568.51	14.4309	1223.89	87.1793	14.9574	1.08508	0.864797	0.618381	1.48165	0.689973	0.748013	0.733361	0.995896	0.96504	-0.367763
BraTS-MET-00264-000	b	2	3	0.616144	0.592864	46.2886	78.0763	62.2415	89	83.2586	89.493	107965	48.1062	0.546453	20065.6	0.185854	108121	58.4185	541.563	1.22342e+10	3.18959	251.313	3.51466	1193	147.858	279.609	260.874	2.28288	1190.72	105.142	336.382	0.844301	1.22342e+10	0.125032	34971.5	25.0073	1997.5	94.4453	24.0356	1.00343	0.919764	0.564351	1.41828	0.67139	0.769878	0.757258	0.996214	0.968124	-0.456184
BraTS-MET-00266-000	b	2	3	0.843735	0.6412	13.8923	21.6662	21.4009	20.8806	22.4722	22.891	706.125	18.2805	0.308736	1242.09	1.75902	855	15.0353	200.727	1.71873e+07	2.11737	83.7738	14.707	766.716	72.8218	87.1952	43.7368	5.13504	761.58	39.0235	141.782	3.08875	1.71873e+07	0.36583	12499.1	9.15045	3132	178.225	17.8348	5.30527	0.527931	1.21632	2.1075	3.68567	0.684864	0.650648	0.982565	0.938967	-0.247431
BraTS-MET-00267-000	b	2	3	0.850813	0.660675	20.8654	31.5819	34.1321	33.6155	27.4591	36.2905	7060.42	26.8703	0.462327	3849.66	0.545245	7101	15.0695	195.523	9.23592e+07	2.43463	83.7239	7.51294	603.059	61.0976	79.4515	45.4991	3.17374	599.885	38.342	114.046	1.95391	9.23592e+07	0.273136	6693.96	11.4625	2229.23	141.351	18.7375	1.28766	0.87138	0.630108	1.53259	0.874416	0.75977	0.742535	0.995192	0.964889	-0.376664
BraTS-MET-00268-000	b	2	3	0.793537	0.564599	29.4362	52.1364	60.0167	57.4891	61.7171	62.3057	30556	41.3722	0.470764	10040.3	0.328586	30716	10.4285	73.2022	5.76403e+07	1.70767	31.8299	9.84935	408.747	20.9495	33.628	23.199	2.28832	406.458	13.9995	43.3193	1.90089	5.76403e+07	0.396479	745.716	4.31713	153.848	16.1692	4.52787	0.318312	0.868911	0.260427	0.885402	0.247826	0.87709	0.874931	0.998778	0.984856	-0.477363
BraTS-MET-00269-000	b	2	3	0.60214	0.535726	6.66542	12.4418	11.6619	12.2066	9.48683	12.5698	170.25	7.49173	0.514685	288.625	1.6953	195	22.1128	48.0839	258515	3.52595	15.8296	3.70602	72.4023	9.11818	34.5623	32.2079	16.7119	55.6904	6.18049	36.4104	0.940847	258515	0.102275	131.161	27.9803	2445.31	118.29	22.7412	2.6048	0.755193	1.16265	1.93001	1.19024	0.59062	0.550898	0.990211	0.935978	-0.329609
BraTS-MET-00270-000	b	2	3	0.742633	0.398778	51.0344	127.977	124.483	124.423	141.032	145.777	177808	95.04	0.377581	40498.8	0.227767	177934	23.6539	240.243	3.91335e+09	2.48778	115.986	6.22044	845.428	73.0999	113.059	85.1585	2.26162	843.167	48.9708	148.301	1.61478	3.91335e+09	0.225977	9210.98	10.475	1008.17	73.3465	13.2523	0.533831	0.922662	0.367654	1.09883	0.392677	0.836112	0.830923	0.997971	0.978872	-0.501388
BraTS-MET-00271-000	b	2	3	0.606325	0.214097	30.9612	144.613	125.32	92.6984	122.197	135.329	6911.42	87.6822	0.261155	6718.9	0.972145	7145	21.1326	78.3121	2.16032e+07	2.42418	25.6818	13.9214	270.311	20.1092	45.9156	37.4831	5.76547	264.545	11.3797	54.9867	2.74788	2.16032e+07	0.254948	915.297	12.786	2225.86	127.635	13.8413	1.83235	0.768631	0.802012	1.70124	1.16282	0.702624	0.682012	0.993324	0.955765	-0.24737
BraTS-MET-00272-000	b	2	3	0.0925965	0.0698851	10.7244	153.458	16.6433	16.1245	21.2603	95.0211	2566.29	14.2096	0.554538	1634.64	0.636968	2594	13.3195	36.405	1.74922e+06	3.44309	13.0122	2.59508	57.5795	7.19619	24.4531	23.9983	5.84835	51.7312	5.29364	25.968	0.287387	1.74922e+06	0.102127	76.3799	49.2763	1639.03	17.7843	25.5886	3.13614	0.781428	1.33039	2.05842	1.30252	0.547241	0.497711	0.988278	0.927176	-0.236473
BraTS-MET-00273-000	b	2	3	0.6956	0.500539	50.3374	100.566	85.6154	109.128	106.888	120.279	161896	69.9539	0.34405	41753	0.257899	162204	25.7639	219.845	3.19051e+09	1.45554	110.75	18.761	1688	63.1822	113.995	99.5364	2.04943	1685.95	45.3612	140.249	1.96551	3.19051e+09	0.42058	6674.99	3.19802	62.8594	5.6841	2.23359	0.181556	0.849575	0.155037	0.633015	0.156563	0.924958	0.924425	0.99931	0.990953	-0.542126
BraTS-MET-00274-000	b	2	3	0.679608	0.642175	54.7393	85.2404	72.2011	95.2103	81.0432	95.5249	79189.2	57.93	0.316943	28137.2	0.355316	79437	15.4657	164.686	1.24374e+09	1.58376	85.8533	27.4629	1181.5	57.3008	84.8124	62.0219	2.10059	1179.4	35.3484	125.128	4.02786	1.24374e+09	0.42692	8463.76	3.94972	678.153	43.6941	4.93576	0.534762	0.802154	0.245613	0.848708	0.472079	0.899904	0.896871	0.998116	0.986318	-0.467772
BraTS-MET-00275-000	b	2	3	0.844573	0.631033	31.3111	49.6187	48.4665	58.1378	56.4358	94.255	36142.5	41.9066	0.532155	9934.02	0.274857	36248	19.5681	135.879	2.83153e+08	3.60647	77.7579	1.99201	215.92	38.4437	76.4725	74.7785	6.66735	209.253	30.8281	88.383	0.249313	2.83153e+08	0.0876491	1963.51	47.625	3625.03	39.249	42.5297	2.57989	0.885441	1.02244	1.89885	1.48469	0.642688	0.613266	0.990637	0.944295	-0.342957
BraTS-MET-00276-000	b	2	3	0.279005	0.163246	26.4615	162.096	115.209	75.0067	74.2024	117.69	21538.3	45.2256	0.412664	9071.84	0.421195	21638	41.8965	626.238	2.86629e+09	3.04215	330.815	4.04552	1395.89	194.09	273.565	192.007	4.29873	1391.59	139.725	363.958	1.20516	2.86629e+09	0.157249	57627.9	22.3559	3426.84	177.476	30.3128	1.63886	0.897792	0.820405	1.69822	0.933804	0.686377	0.662315	0.993865	0.954191	-0.371157
BraTS-MET-00277-000	b	2	3	0.761799	0.486141	46.0291	94.6826	82.3772	108.296	108.374	108.908	135950	72.1291	0.378123	33814.5	0.248728	136192	12.7708	51.3131	1.62443e+08	2.70432	21.7482	4.41667	150.823	12.3976	30.8048	28.9243	1.57775	149.245	8.85662	34.5362	0.899224	1.62443e+08	0.178062	243.815	16.339	456.152	27.6194	10.6837	0.63847	0.887092	0.459208	1.21538	0.419196	0.793594	0.786842	0.99756	0.973536	-0.436768
BraTS-MET-00278-000	b	2	3	0.61247	0.499761	34.074	68.1806	52.0096	79.7621	79.9062	80.9815	52256.1	41.7585	0.501827	13469.6	0.257761	52345	22.1581	187.189	5.84336e+08	3.2677	94.2308	2.91007	331.613	53.8966	83.7071	58.3285	2.43368	329.179	40.2275	105.656	0.97613	5.84336e+08	0.135875	4156.3	31.3511	4181.61	215.504	39.1661	1.04201	0.948223	0.64991	1.47257	0.60297	0.726887	0.712007	0.996025	0.962983	-0.45771
BraTS-MET-00280-000	b	2	3	0.767335	0.631795	59.2596	93.7957	86.0058	104.01	90.3549	107.378	137967	71.9727	0.345357	37388	0.270992	138025	10.0773	62.6079	1.94038e+08	1.02083	28.2308	16.7188	606.408	16.7496	30.9824	24.7645	1.91628	604.492	11.9132	37.4942	1.73253	1.94038e+08	0.578979	445.904	2.03508	8.34484	1.82502	1.1108	0.131202	0.789018	0.118227	0.528019	0.116687	0.942076	0.941818	0.999498	0.993081	-0.500131
BraTS-MET-00281-000	b	2	3	0.512548	0.352332	11.5817	32.8716	16.5529	28.8444	35.3412	41.6413	551.708	16.8483	0.500151	650.413	1.17891	570	19.7078	44.6821	629974	2.53302	11.2651	13.2833	121.818	8.24089	30.9805	28.399	12.9041	108.914	4.97395	33.2448	2.42461	629974	0.220179	145.428	11.8787	651.221	43.6479	8.77243	4.41738	0.336804	1.22179	2.03526	2.82217	0.623266	0.592411	0.9854	0.936339	-0.173285
BraTS-MET-00283-000	b	2	3	0.29232	0.159371	24.8783	156.103	11.6619	30	104.995	127.957	652.833	45.6321	0.482106	754.877	1.15631	683	12.4045	66.4996	3.91957e+06	0.99746	21.4569	40.3847	650.804	28.6848	40.1132	24.7586	4.82908	645.975	9.50337	75.7546	5.63834	3.91957e+06	0.713361	4129.69	2.5166	1191.32	65.6627	4.70275	1.2908	0.466422	0.287098	0.819133	1.20576	0.915989	0.910689	0.996015	0.985527	-0.335521
BraTS-MET-00284-000	b	2	3	0.794151	0.475873	39.7375	83.5044	75.213	85.7963	94.3663	95.4463	103913	66.315	0.372434	28700	0.276192	104020	28.1293	227.478	2.74076e+09	1.27483	111.691	34.7275	2070.05	73.051	117.656	90.0197	1.66589	2068.39	46.8867	162.322	4.03888	2.74076e+09	0.511204	12505.4	2.88402	263.09	19.1623	2.82279	0.205941	0.864172	0.163564	0.664218	0.177907	0.923044	0.921887	0.999212	0.990504	-0.504084
BraTS-MET-00285-000	b	2	3	0.798481	0.440475	23.8205	54.079	57.9741	54.231	57.8014	61.131	29779.2	43.1811	0.502011	9255.07	0.31079	29828	11.0529	46.0968	2.68691e+07	2.54809	17.5386	6.01285	148.364	11.398	25.9374	22.6108	1.80325	146.561	7.48652	30.0134	1.45211	2.68691e+07	0.214037	228.051	13.0363	573.548	44.6813	10.4697	0.612566	0.889555	0.439621	1.19205	0.412131	0.802353	0.796228	0.997656	0.97467	-0.447758
BraTS-MET-00286-000	b	2	3	0.538554	0.0504033	10.5273	208.862	13.8924	75.6637	77.7817	125.463	1104.92	112.484	0.335104	1542.38	1.39592	1160	10.9197	33.2145	641715	2.36064	10.1702	12.9901	116.057	7.69888	20.5817	17.8272	4.83996	111.217	4.36766	23.5203	2.51554	641715	0.256512	129.594	9.03402	510.773	39.6451	7.53865	1.83012	0.603698	0.786621	1.66889	1.19004	0.709018	0.690454	0.993317	0.956707	-0.221315
BraTS-MET-00288-000	b	2	3	0.71626	0.398399	46.7486	117.341	128.16	158.433	142.225	158.556	179723	84.0466	0.355331	43343.1	0.241166	179763	40.9338	555.828	1.97884e+10	2.8292	349.583	2.5027	1461.33	176.107	262.413	210.505	1	1460.33	141.586	331.784	0.639335	1.97884e+10	0.167365	41220	16.8922	839.02	43.3391	19.093	0.855998	0.914184	0.566356	1.38192	0.522559	0.756835	0.744651	0.996721	0.967591	-0.428931
BraTS-MET-00290-000	b	2	3	0.745448	0.652997	51.1761	78.371	73.4983	92.7793	95.7079	96.8762	124074	58.4215	0.440455	27313	0.220135	124244	20.7693	235.836	3.37996e+09	1.68759	110.201	19.4538	1543.93	76.7752	116.353	89.0963	2.23092	1541.7	46.6349	164.937	3.1552	3.37996e+09	0.399582	13666.2	4.46242	581.067	41.2153	5.46575	0.241008	0.915503	0.188459	0.732787	0.204096	0.91207	0.910405	0.999078	0.989072	-0.559567
BraTS-MET-00291-000	b	2	3	0.557212	0.187389	29.1329	155.468	73.5391	108.342	116.765	147.306	14599.1	86.6284	0.33716	8567.75	0.586867	14734	17.3925	71.0747	4.30133e+07	1.6303	23.4535	28.2517	457.096	20.2651	41.7243	33.0791	7.65162	449.444	10.3278	54.0308	4.09083	4.30133e+07	0.419623	1178.4	4.261	607.067	43.4784	5.39597	0.664776	0.779925	0.369759	1.10436	0.522461	0.842952	0.837625	0.997568	0.979072	-0.344778
BraTS-MET-00292-000	b	2	3	0.845633	0.642917	49.688	77.2853	107.838	79.6492	110.023	117.243	62950.8	65.355	0.303064	25251.3	0.401127	63176	15.2123	90.9108	1.99956e+08	2.31652	39.8382	4.34887	357.606	24.0567	47.2819	40.0529	3.42523	354.181	16.7086	56.2588	1.15325	1.99956e+08	0.234379	929.477	8.55921	226.04	21.2253	7.61563	0.572063	0.860545	0.447624	1.18522	0.363553	0.79465	0.788408	0.997792	0.974065	-0.391437
BraTS-MET-00293-000	b	2	3	0.412314	0.378354	50.2974	132.937	66.7533	126.151	135.366	135.565	123906	54.8119	0.433336	27736.6	0.223853	123924	45.7602	485.615	9.53124e+09	2.76686	218.04	3.34928	1324.65	132.401	222.29	180.806	2.63113	1322.01	93.2056	277.33	1.00442	9.53124e+09	0.173025	27499	14.2961	751.915	55.592	15.5181	1.088	0.869067	0.616434	1.47994	0.69244	0.749899	0.734972	0.995882	0.965173	-0.376643
BraTS-MET-00294-000	b	2	3	0.851794	0.5727	52.7207	92.0563	111.234	114.237	95.7131	119.071	161078	78.413	0.366118	39104	0.242763	161273	21.5854	185.163	2.41127e+09	2.43747	103.099	6.9794	724.105	56.0465	100.101	91.2393	1.61894	722.486	41.9254	122.276	1.29311	2.41127e+09	0.210879	4931.29	9.95121	540.832	33.0909	9.23879	0.564154	0.884837	0.397103	1.13094	0.400134	0.820914	0.815739	0.997865	0.977135	-0.454798
BraTS-MET-00295-000	b	2	3	0.251851	0.158331	9.5079	60.0508	46.0977	16.7631	16.1245	48.5489	523.292	15.1239	0.316635	991.794	1.8953	594	6.08794	32.699	274897	2.74644	12.3736	9.26343	94.8711	8.82498	17.6931	14.6221	1.26488	93.6062	5.32767	21.5125	1.98148	274897	0.1848	149.745	12.3295	1107.83	71.2038	11.7068	2.73523	0.626347	1.05102	1.88282	1.53438	0.638083	0.607254	0.990136	0.942941	-0.229644
BraTS-MET-00296-000	b	2	3	0.849427	0.624434	7.08525	11.3467	13.4536	11.6619	10.8167	14.0357	292.708	9.63819	0.598176	356.406	1.21761	314	28.949	129.065	2.13078e+06	3.59617	46.3893	3.16856	189.006	29.2675	73.5207	66.6222	6.75742	182.249	19.7164	82.3768	0.693623	2.13078e+06	0.0977322	1380.64	52.5074	3393.04	81.5989	36.4397	6.34912	0.704143	1.82937	2.42352	2.75083	0.491404	0.426678	0.977613	0.904937	-0.304358
BraTS-MET-00298-000	b	2	3	0.772197	0.598341	7.1178	11.8959	13.6015	11.7047	12.2066	14.4914	139.125	9.18596	0.488974	265.543	1.90867	172	10.7476	28.8181	135672	1.9402	8.70018	20.9391	129.441	9.60295	21.0639	16.7162	7.4711	121.97	3.58269	28.0854	4.04075	135672	0.337074	345.103	7.44658	3179.03	161.107	11.7399	3.21758	0.566873	0.823471	1.43707	2.36401	0.725619	0.71402	0.990138	0.957225	-0.304078
BraTS-MET-00299-000	b	2	3	0.448114	0.404314	53.8673	133.231	97.0155	150.615	159.239	163.817	121522	59.7029	0.383796	30913.8	0.254389	121821	40.394	699.217	1.98088e+10	3.05524	421.148	2.26613	1508.86	215.951	315.534	249.168	4.01893	1504.84	171.11	403.244	0.635677	1.98088e+10	0.144568	63043.9	22.5694	1535.05	73.1205	26.9969	1.5346	0.89244	0.761382	1.65148	0.929641	0.706842	0.686181	0.994284	0.9575	-0.373431
BraTS-MET-00300-000	b	2	3	0.799153	0.575604	40.8611	70.9883	75.3923	82.2192	76.0592	85.3405	98631	56.7305	0.495025	20854.5	0.21144	98727	18.8185	175.65	1.0783e+09	3.01299	103.071	2.05026	400.803	51.6039	85.997	71.114	2.2175	398.586	41.3978	104.508	0.518981	1.0783e+09	0.136672	3526.53	21.5816	971.204	44.604	22.1837	0.71865	0.937206	0.523667	1.28717	0.43276	0.765743	0.756904	0.997238	0.969808	-0.472462
BraTS-MET-00301-000	b	2	3	0.48896	0.217482	27.08	124.516	76.1643	154.738	37.1214	155.103	9516.25	60.8834	0.400295	5425.19	0.570097	9601	6.61604	32.4817	6.27555e+06	1.13249	12.0836	28.4199	285.52	10.5138	18.1459	12.7635	3.82877	281.691	5.3519	25.5663	4.1844	6.27555e+06	0.616435	324.362	2.66254	239.507	22.7095	3.20823	0.337342	0.805327	0.220395	0.817413	0.286799	0.903488	0.900085	0.998727	0.987383	-0.401103
BraTS-MET-00302-000	b	2	3	0.759468	0.484136	20.9426	43.2576	38.4187	46.6476	42.19	49.1325	16009.8	32.8528	0.527432	5824.27	0.363794	16054	22.3118	146.293	1.28352e+08	2.76404	72.5624	3.11373	404.995	40.2062	75.1691	62.3571	8.85458	396.141	29.9598	89.4149	0.844238	1.28352e+08	0.169238	2344.62	14.7959	609.175	40.5939	14.8639	0.845905	0.892459	0.583686	1.36015	0.489318	0.744177	0.732866	0.996764	0.96648	-0.401468
BraTS-MET-00303-000	b	2	3	0.117368	0.0866681	9.99691	115.347	18.868	86.8217	14.3178	89.2917	1148.46	13.5381	0.626488	846.541	0.737111	1172	20.3833	38.5446	1.05777e+06	2.88957	9.82817	5.36658	77.4562	5.81342	29.1059	28.3618	15.0785	62.3776	4.08687	30.0422	1.00928	1.05777e+06	0.156049	55.3824	20.7046	594.752	29.2716	12.0505	1.93413	0.722289	0.965418	1.77476	0.97271	0.63188	0.603384	0.992757	0.946114	-0.238883
BraTS-MET-00304-000	b	2	3	0.949737	0.628722	46.9948	74.7466	84.6286	83.4865	81.8841	88.2836	69154.2	70.9897	0.391087	20833.2	0.301258	69280	21.6124	179.131	7.50556e+08	2.29378	70.4947	6.23896	678.046	49.8549	80.7311	58.386	1.39273	676.653	31.6876	104.085	1.62984	7.50556e+08	0.256593	4316.15	8.14015	431.748	39.812	9.3144	0.682665	0.863512	0.44285	1.234	0.481132	0.808275	0.800322	0.997406	0.974677	-0.416333
BraTS-MET-00305-000	b	2	3	0.487397	0.219261	34.5578	157.61	67.5426	122.287	78.1601	133.285	2138	76.8188	0.343148	2338.88	1.09396	2252	9.79262	22.9095	636775	2.28689	6.80045	12.3141	74.8823	4.22151	15.8255	14.797	6.47557	68.4067	2.85745	16.8155	1.9079	636775	0.242266	32.3148	8.16743	235.9	16.9658	5.57692	0.943614	0.70961	0.573388	1.37669	0.603762	0.755483	0.744953	0.996461	0.967362	-0.292125
BraTS-MET-00306-000	b	2	3	0.449567	0.424113	71.6501	168.941	123.309	94.8683	169.366	177.496	145547	75.9504	0.357363	37443.5	0.257261	145732	42.3472	506.687	1.40575e+10	2.62695	267.831	5.58877	1645.67	154.62	240.872	191.27	1.11267	1644.56	110.026	310.583	1.3575	1.40575e+10	0.197712	38442.4	11.9879	1044.97	66.8748	14.0797	0.938665	0.875206	0.556894	1.39676	0.615309	0.768228	0.756085	0.996448	0.968397	-0.393275
BraTS-MET-00307-000	b	2	3	0.699556	0.504567	36.6736	72.6832	64.0781	83.678	84.6463	88.955	81420.5	50.846	0.544694	16678.4	0.204843	81500	59.2006	716.132	1.51365e+10	3.36823	444.175	2.03519	1290	219.896	349.583	292.941	9.85101	1280.15	177.486	430.957	0.48629	1.51365e+10	0.109317	63516.3	33.7958	2863.37	92.4803	38.2512	1.36945	0.930829	0.754306	1.61372	0.777566	0.699333	0.679024	0.994825	0.9575	-0.421316
BraTS-MET-00309-000	b	2	3	0.0721821	0.0374147	4.87876	130.397	10.7703	10.4403	7.2111	90.0056	166.417	9.41232	0.624297	234.364	1.4083	168	19.235	40.4132	142927	3.21466	6.97987	5.35175	59.0719	6.14722	27.7609	26.3223	12.1288	46.943	3.21985	29.1677	1.41791	142927	0.146684	80.087	33.6198	2473.68	127.205	17.0369	6.79809	0.417915	1.81713	2.38017	3.31284	0.502559	0.440967	0.976776	0.906472	-0.274429
BraTS-MET-00310-000	b	2	3	0.560361	0.523485	43.6674	83.4167	101.966	55.3173	102.703	102.747	35445.7	46.7435	0.379906	13735.7	0.387514	35530	13.2531	102.676	1.36216e+08	2.26202	44.8987	6.14999	415.02	28.6555	49.4211	38.7834	2.27856	412.742	19.31	61.9179	1.51665	1.36216e+08	0.25456	1391.38	7.82763	344.619	31.641	8.36921	0.561504	0.874467	0.414344	1.15882	0.383535	0.812267	0.806453	0.99785	0.976079	-0.428438
TCGA-02-0006	b	1	2	0.826682	0.6509	32.7044	50.2449	53.9351	60.6383	63.6318	63.6396	35941.7	41.5366	0.361056	14587.3	0.405861	36268	1.9243	3.8967	313222	2.0055	0.937892	13.2018	13.7112	0.648545	2.79075	2.5909	1.00001	12.7112	0.403527	2.93876	2.27298	313222	0.32205	0.848015	8.54057	199.928	18.4355	4.6073	0.778057	0.710977	0.508833	1.28444	0.50967	0.776505	0.768561	0.997069	0.970862	-0.260915
TCGA-02-0009	b	1	2	0.655359	0.41923	26.5482	63.326	45.2769	63.8905	62.6418	78.8036	15415.8	41.5013	0.292632	10236.2	0.664009	15723	2.2132	6.74262	385684	1.40133	1.83906	31.2606	39.8741	1.69705	4.06008	3.1997	1.64819	38.226	0.851936	4.95277	4.25429	385684	0.529298	8.04566	3.06982	379.632	29.7703	4.08642	1.11654	0.572119	0.427803	1.22148	0.925399	0.846232	0.836178	0.996065	0.976713	-0.243788
TCGA-02-0011	b	1	2	0.940173	0.631482	50.8661	80.5503	76.1577	88.6172	87.818	108.12	45577.4	75.7312	0.189318	32593	0.715113	45798	2.15069	13.8123	8.0275e+06	0.740012	2.76875	33.3178	182.267	5.83449	6.86833	3.301	1.19994	181.067	1.61089	13.2394	4.84905	8.0275e+06	0.798483	128.107	2.07712	233.341	21.0433	2.55908	0.207753	0.848699	0.111302	0.497786	0.194929	0.955244	0.952686	0.999224	0.993738	-0.481005
TCGA-02-0027	b	1	2	0.968094	0.827434	42.16	50.9528	56.4004	64.3273	64.1249	65.8331	33918.4	49.327	0.336124	15075.6	0.444467	34086	2.40068	7.2523	2.7674e+06	0.121733	2.10901	414.805	325.946	2.43903	4.98933	3.74671	1.52031	324.425	0.935217	9.01048	16.4739	2.7674e+06	0.975279	56.2953	1.0952	42.3401	2.88525	0.273472	0.0800303	0.531097	0.0254131	0.132763	0.0793542	0.991618	0.990989	0.999728	0.998649	-0.309091
TCGA-02-0033	b	1	2	0.79041	0.688315	52.4512	76.2023	82.0975	101.242	93.0591	101.262	65374.2	60.231	0.339003	23150	0.354115	65653	2.54731	8.16317	2.39514e+06	0.160037	2.5748	260.36	201.199	2.06205	4.8907	3.8967	1.3015	199.897	1.14317	6.04002	8.81956	2.39514e+06	0.960447	12.5629	1.05161	2.80812	0.308145	0.0817652	0.0350131	0.39671	0.0251718	0.164654	0.0343614	0.988645	0.988299	0.999867	0.998549	-0.203316
TCGA-02-0034	b	1	2	0.835377	0.461007	43.4014	94.1447	82.9277	92.3093	88.0511	96.1769	83865.4	78.6463	0.338008	27412.3	0.326861	84003	2.06199	6.14008	1.90173e+06	0.957133	1.74458	35.0061	58.2077	1.61448	3.86586	3.09606	1.14297	57.0647	0.78096	4.75803	4.42824	1.90173e+06	0.681347	7.69398	2.11594	119.602	12.3253	2.05905	0.24303	0.788871	0.167468	0.683261	0.213793	0.925078	0.922826	0.99908	0.990373	-0.392846
TCGA-02-0037	b	1	2	0.837543	0.763458	58.2806	76.3377	75.3923	95.5249	96.5194	98.7218	68234.7	63.9361	0.210545	38353.9	0.562088	68807	2.00751	3.51231	724248	0.0662864	0.67054	1088.59	125.55	0.634981	2.75069	2.47902	1.06631	124.484	0.295746	3.24435	24.5506	724248	0.986758	2.95951	1.03308	17.2587	1.03593	0.0858218	0.0184663	0.641831	0.0087069	0.0633919	0.018389	0.99646	0.996327	0.999934	0.999514	-0.313118
TCGA-02-0046	b	1	2	0.623516	0.43493	46.33	106.523	94.3398	116.829	109.041	119.071	103643	66.4187	0.343591	31055.3	0.299637	103826	2.24963	5.30007	1.65995e+06	1.45354	1.5436	29.8937	36.6945	1.04094	3.68575	3.37448	0.946185	35.7483	0.652692	3.99847	3.39545	1.65995e+06	0.419855	2.40302	3.30931	49.1351	4.88868	1.86596	0.409155	0.640061	0.317249	0.981343	0.304953	0.851643	0.849175	0.99844	0.981608	-0.270778
TCGA-02-0047	b	1	2	0.533141	0.445446	52.1143	116.993	77.8203	118.983	107.168	120.752	160475	62.3739	0.362952	39346.5	0.245188	160681	2.86645	8.07572	5.48501e+06	1.15601	2.11756	25.3575	66.3509	1.83725	5.05536	4.26347	1.35269	64.9982	0.969574	5.84261	3.59675	5.48501e+06	0.578268	8.57934	2.38127	81.2537	9.52591	2.10898	0.262874	0.778663	0.202088	0.76658	0.220287	0.906346	0.904408	0.998994	0.988296	-0.385857
TCGA-02-0054	b	1	2	0.689101	0.666572	48.297	72.4558	68.4105	78.3901	77.4661	80.455	54318.7	49.9293	0.293322	23646.8	0.435335	54524	2.21486	4.40802	698483	0.648855	0.956218	99.0637	47.0562	0.828707	3.23656	2.88506	1.31838	45.7378	0.416852	3.57918	6.95338	698483	0.783845	2.33526	1.47545	65.9012	5.27775	0.826809	0.163794	0.667986	0.118183	0.538241	0.149442	0.94634	0.94496	0.999376	0.993185	-0.30112
TCGA-02-0064	b	1	2	0.672463	0.461877	27.6786	59.9263	51.6236	60.407	61.5224	65.3146	19522.6	40.2983	0.320244	10948.7	0.560821	19635	2.89905	7.17524	548613	2.21213	1.98555	12.8594	25.9788	1.44168	4.84151	4.40064	1.52553	24.4533	0.845238	5.28588	2.42427	548613	0.279865	4.50037	7.97689	432.565	32.0609	5.91388	0.809511	0.758222	0.508848	1.31114	0.540234	0.781487	0.77238	0.996937	0.970971	-0.300265
TCGA-02-0068	b	1	2	0.612478	0.555722	45.5701	82.0016	58.6003	88.3912	91.1811	92.19	74425.1	50.2242	0.424712	20146.7	0.270697	74657	2.52182	4.62158	973721	1.9157	1.04075	14.1097	16.5681	0.695843	3.4776	3.29359	1.49768	15.0704	0.444492	3.61145	2.22383	973721	0.339572	0.948861	7.6278	157.871	13.8089	3.77375	0.548568	0.74547	0.40732	1.12877	0.376139	0.813334	0.808732	0.99791	0.976462	-0.304458
TCGA-02-0069	b	1	2	0.820875	0.642395	55.3265	86.1254	78.1601	95.4411	84.214	99.222	75632.1	70.6982	0.221881	38979.3	0.515381	76326	2.69727	13.3828	5.34449e+06	1.53961	5.62945	9.80973	91.4633	3.60246	6.91082	5.28741	0.403424	91.0599	2.41707	8.3679	1.86272	5.34449e+06	0.41841	22.2624	3.36204	37.5372	6.03483	2.7237	0.26836	0.820699	0.217707	0.800697	0.219307	0.897567	0.895728	0.998969	0.987348	-0.466818
TCGA-02-0070	b	1	2	0.384289	0.293015	28.3433	96.7299	54.5894	88.7299	55.0364	90.7469	25595.2	37.1722	0.374551	11213.6	0.438113	25665	4.20099	14.1064	2.44019e+06	1.58552	5.04148	31.3019	89.4392	3.35096	8.48892	7.28303	1.93274	87.5065	2.15214	9.75083	3.33832	2.44019e+06	0.395447	23.017	3.53441	100.894	8.87274	2.69583	0.377221	0.754087	0.288092	0.93797	0.290762	0.865863	0.863289	0.998571	0.983312	-0.371123
TCGA-02-0075	b	1	2	0.540135	0.451659	44.5412	98.6169	73.0274	93.4773	90.1388	113.106	93757.7	53.2664	0.37241	26800	0.285843	94553	1.88553	6.12735	1.8089e+06	1.98052	1.87971	18.3976	28.964	1.5009	3.7018	3.0712	0.900648	28.0634	0.829602	4.3739	3.18863	1.8089e+06	0.321193	5.4277	6.17966	833.377	55.8415	7.29278	0.479043	0.876886	0.313188	1.00794	0.376582	0.861816	0.857503	0.998195	0.982064	-0.462346
TCGA-02-0085	b	1	2	0.747162	0.532887	41.1482	77.2175	70.5195	79.0569	80.4114	80.7155	66602	57.694	0.40067	19831.5	0.297761	66878	2.71152	6.28353	1.42675e+06	0.913771	1.78615	59.2158	56.6032	1.18202	4.30402	3.95967	1.61643	54.9867	0.761681	4.61884	3.77173	1.42675e+06	0.627989	2.80907	1.81955	11.3867	1.83834	0.90266	0.162881	0.694483	0.140797	0.593468	0.142259	0.93158	0.931164	0.999381	0.991777	-0.393041
TCGA-02-0086	b	1	2	0.765393	0.516058	56.1729	108.85	99.6444	97.7446	106.217	106.32	90965.6	83.3129	0.201827	48464.4	0.532777	91667	1.96566	7.39325	2.95899e+06	0.758162	2.38029	80.0468	95.2409	2.02475	4.35488	3.47099	0.265862	94.9751	1.04524	5.68153	6.44017	2.95899e+06	0.739462	13.3148	1.60506	80.0241	6.43847	1.02252	0.150626	0.740179	0.119537	0.541985	0.135752	0.944082	0.943028	0.999422	0.993063	-0.366025
TCGA-02-0102	b	1	2	0.793073	0.65534	23.5881	35.9937	33.541	38.833	38.5876	39.9375	11680.5	28.5456	0.419025	5941.35	0.508655	11711	1.80165	3.89626	115728	0.98016	1.11521	97.258	35.9742	0.779477	2.84223	2.59617	1.03095	34.9433	0.465506	3.14357	6.60991	115728	0.617694	1.80372	1.89749	71.8886	5.80228	1.21031	0.303909	0.598897	0.212229	0.78606	0.256941	0.903219	0.901233	0.99886	0.987777	-0.267049
TCGA-02-0116	b	1	2	0.583586	0.420837	31.3087	74.3962	57.2451	70.2638	67.7422	74.6257	29835.4	43.4166	0.342992	13563	0.454594	30118	2.29172	5.01508	402804	1.84557	1.42596	13.208	21.9042	0.890209	3.46213	3.16352	1.2591	20.6451	0.608978	3.65707	1.94086	402804	0.337182	1.38784	5.84883	75.4925	7.18472	3.18443	0.545473	0.707349	0.419213	1.114	0.362716	0.804461	0.800789	0.997932	0.975706	-0.294156
TCGA-06-0119	b	1	2	0.71215	0.410309	44.6361	108.787	96.6488	135.93	118.343	137.237	83365.5	77.4723	0.217992	42335.1	0.507826	83088	6.32262	20.5701	2.23647e+07	0.261756	6.72152	91.5327	462.789	5.5182	13.104	10.8233	2.2735	460.515	2.88831	16.4064	5.89876	2.23647e+07	0.930363	97.4528	1.10344	2.57677	0.542262	0.17015	0.0615844	0.467087	0.0426362	0.247927	0.059736	0.981263	0.980497	0.999764	0.997551	-0.239559
TCGA-06-0122	b	1	2	0.678602	0.458149	34.6169	75.5583	76.6942	89.1852	72.8011	89.2076	47816.2	51.274	0.348694	18270.8	0.382104	48139	1.86176	5.75896	786699	0.437691	2.10125	117.345	81.8779	1.27634	3.6548	3.34687	0.904206	80.9737	0.873886	4.04255	4.12114	786699	0.843452	2.98469	1.25755	2.23973	0.569762	0.306443	0.0593958	0.676197	0.053049	0.298759	0.056457	0.973986	0.973875	0.999775	0.996896	-0.448203
TCGA-06-0130	b	1	2	0.897716	0.656755	32.861	50.0353	53.7587	60.8276	57.0088	63.4192	30797.5	44.9175	0.409956	11590.2	0.376335	30952	1.49368	3.59467	235957	1.30123	1.04237	54.959	26.0528	0.741613	2.48911	2.25512	0.926919	25.1259	0.440319	2.76104	4.81554	235957	0.487368	1.42768	2.65829	102.945	9.15792	2.08556	0.348139	0.713693	0.226641	0.815886	0.294663	0.897031	0.894997	0.998733	0.986991	-0.382095
TCGA-06-0137	b	1	2	0.627586	0.514378	52.6072	102.273	76.0263	109.202	109.238	111.014	128699	64.1854	0.42212	29203.3	0.226911	129318	4.06823	14.8081	1.67182e+07	0.16566	5.80659	327.087	345.108	3.95735	8.86542	7.15599	1.74394	343.364	2.46447	11.3701	12.3148	1.67182e+07	0.958467	50.6842	1.11439	40.0963	2.64237	0.259399	0.0460226	0.699639	0.0235696	0.148157	0.0454441	0.990112	0.989833	0.999834	0.998675	-0.414394
TCGA-06-0138	b	1	2	0.77306	0.591571	47.3942	80.1159	72.3395	95.2733	91.9239	99.6444	79874.9	61.9344	0.282855	31709.8	0.396993	80426	2.61217	9.69464	3.21603e+06	1.94687	3.645	6.01938	48.2816	2.2481	5.63233	4.95484	0.283093	47.9985	1.54781	6.32357	1.25838	3.21603e+06	0.309936	8.26439	6.42216	60.2213	6.5775	3.7883	0.344104	0.833537	0.297552	0.937491	0.252311	0.857382	0.855479	0.998673	0.98264	-0.434106
TCGA-06-0139	b	1	2	0.493073	0.287677	39.8035	138.362	72.8011	126.4	102.181	127.773	38827.6	68.2224	0.200914	27599.5	0.710823	38607	1.91753	4.61946	451534	1.48397	1.3614	28.416	30.9902	0.90622	3.15694	2.90919	0.797754	30.1925	0.574743	3.41989	3.08867	451534	0.41129	1.72934	3.45655	37.9316	3.94036	1.86147	0.371249	0.667107	0.293058	0.942473	0.282737	0.862297	0.860053	0.998587	0.98299	-0.304858
TCGA-06-0142	b	1	2	0.654765	0.325827	34.117	104.709	75.7166	128.472	124.101	130.407	70825.4	68.5596	0.32365	25578.1	0.361142	70998	4.79844	14.9586	1.16136e+07	0.44075	4.83154	144.512	243.895	4.05559	9.59687	7.80242	1.70445	242.191	2.09242	12.7897	9.29382	1.16136e+07	0.872319	71.4764	1.34021	75.8019	5.8989	0.730307	0.181137	0.596503	0.0900854	0.424486	0.172787	0.963039	0.961646	0.999347	0.994951	-0.295872
TCGA-06-0145	b	1	2	0.664133	0.595209	48.1784	80.9437	65.3911	71.6938	70.7107	74.4715	34585.6	53.7573	0.267266	19207.5	0.555361	34935	4.40367	11.1853	2.27978e+06	1.97176	3.30371	10.8364	48.3887	2.18088	7.51003	6.98677	2.26289	46.1258	1.41482	8.07822	1.81036	2.27978e+06	0.312347	8.85719	6.3225	89.1217	9.16532	3.80786	0.601629	0.727032	0.43559	1.17435	0.405184	0.802128	0.796602	0.997717	0.974871	-0.305059
TCGA-06-0154	b	1	2	0.556362	0.469724	40.1141	85.3992	56.8595	83.4865	84.5931	85.6621	68430.6	47.5128	0.461057	17548.1	0.256436	68609	1.82388	32.594	2.75475e+07	1.67624	14.0234	10.3816	182.334	10.6384	13.3559	7.84086	0.512472	181.822	6.36262	20.0378	2.30939	2.75475e+07	0.443942	223.133	4.42304	364.98	34.881	6.02729	0.397189	0.87631	0.261467	0.921562	0.326837	0.8869	0.881916	0.998485	0.985037	-0.478943
TCGA-06-0158	b	1	2	0.809979	0.675453	38.7877	57.4246	53.3385	65.2993	64.4127	72.45	34962.4	46.5127	0.28305	18267.9	0.522502	35186	3.63647	6.85191	1.03257e+06	1.42832	1.57982	33.6611	35.8788	1.10118	5.14693	4.84469	1.31649	34.5624	0.668476	5.4172	3.63696	1.03257e+06	0.495741	2.85516	5.53669	69.0951	6.48943	1.75861	0.442945	0.596353	0.339833	1.03167	0.325075	0.842387	0.839176	0.998308	0.980319	-0.205337
TCGA-06-0176	b	1	2	0.963678	0.678083	49.6171	73.1726	74.027	77.6981	76.1643	82.2739	76273.8	70.5148	0.361695	24046.9	0.315271	76498	2.02723	3.34731	546683	2.67229	0.634229	5.04364	6.421	0.415743	2.61598	2.51915	1.11251	5.30849	0.270178	2.67327	1.13355	546683	0.195987	0.303002	28.3327	510.767	36.6827	10.4038	1.06472	0.814388	0.690104	1.48178	0.576363	0.705313	0.690404	0.995931	0.960569	-0.289188
TCGA-06-0184	b	1	2	0.777852	0.510742	45.0506	88.2063	72.111	81.5843	82.5651	85.5336	59200.8	68.6114	0.292261	25134.2	0.424558	59483	4.37007	11.0112	3.70339e+06	1.40461	3.31187	15.515	83.4437	2.23109	7.27316	6.47507	1.21735	82.2264	1.41644	7.89047	2.08056	3.70339e+06	0.424831	9.36072	2.94497	16.0844	2.49894	1.63285	0.295046	0.693864	0.271564	0.879856	0.219457	0.867435	0.866376	0.998859	0.984098	-0.313645
TCGA-06-0185	b	1	2	0.662007	0.454379	39.4418	86.8039	70.0928	83.0542	84.4808	89.3085	51579.3	57.4648	0.318159	21061.6	0.408334	51852	4.4611	12.7659	4.84373e+06	0.739449	4.24538	117.109	154.331	2.891	8.4211	7.54652	1.72256	152.609	1.79032	9.66512	6.79641	4.84373e+06	0.722132	22.4996	1.59392	72.3159	5.42612	0.899485	0.187985	0.653695	0.139606	0.595176	0.167882	0.934488	0.933693	0.999299	0.991919	-0.306505
TCGA-06-0187	b	1	2	0.85193	0.543925	34.2119	62.8983	63.5689	69.2892	69.2315	73.0137	44210.5	53.5849	0.401231	15069.8	0.340864	44701	5.34692	24.3806	1.09413e+07	2.53771	9.2711	7.27666	78.832	6.31428	13.1107	10.5427	1.98854	76.8435	3.99637	15.645	1.81112	1.09413e+07	0.218119	72.8754	11.2909	1019.13	72.9689	12.8252	0.922318	0.866158	0.564509	1.40247	0.593373	0.762889	0.75079	0.996495	0.967887	-0.3821
TCGA-06-0188	b	1	2	0.870862	0.710406	34.7625	48.9333	53.4603	54.3415	49.7293	55.7225	39999.9	42.6141	0.507648	11141.9	0.278549	40134	3.15591	15.844	4.14166e+06	1.90992	7.31045	7.22052	83.1324	4.25174	8.60928	7.22941	1.02235	82.1101	3.01762	10.1585	1.43427	4.14166e+06	0.310821	29.0761	5.01196	79.9486	9.3146	4.24127	0.427292	0.817071	0.326269	1.01014	0.317971	0.848743	0.845596	0.998372	0.981108	-0.420615
TCGA-06-0190	b	1	2	0.785773	0.625305	55.3118	88.4558	89.0225	100.846	85.7963	101.336	132690	69.5062	0.345236	36441.2	0.274635	133063	2.83803	11.441	8.26911e+06	0.467637	3.9032	80.8369	184.109	2.90593	6.48757	5.33896	0.683124	183.426	1.72062	7.88317	5.02044	8.26911e+06	0.842385	20.0558	1.27474	5.45739	1.02221	0.372796	0.0866179	0.623303	0.0689357	0.363669	0.0817476	0.967372	0.966979	0.99967	0.995996	-0.372141
TCGA-06-0192	b	1	2	0.79786	0.461317	39.0095	84.561	69.8928	76.6616	80.5295	81.9329	50590.4	67.4679	0.281886	23466.9	0.463861	50981	2.3099	5.61164	872147	2.10745	1.64583	11.3879	21.5579	1.13025	3.81194	3.43502	1.00724	20.5507	0.69588	4.1361	2.2066	872147	0.30284	2.57639	8.76422	303.402	26.4552	5.78734	0.549498	0.826673	0.392478	1.12441	0.388767	0.822856	0.817823	0.997906	0.977386	-0.378419
TCGA-06-0238	b	1	2	0.564251	0.404182	41.7268	103.238	68.5055	125.324	132.189	135.606	75818.1	58.2519	0.291175	29751.7	0.392409	76205	2.51517	5.98938	1.45268e+06	1.58888	1.72839	18.1434	36.6712	1.16786	4.04565	3.66153	1.02216	35.6491	0.737794	4.36609	2.50123	1.45268e+06	0.388943	2.69542	3.94413	39.9657	4.62633	2.22589	0.368897	0.715693	0.301	0.947246	0.275295	0.857294	0.855312	0.998589	0.982495	-0.3323
TCGA-06-0240	b	1	2	0.635005	0.573477	28.8299	50.2721	35.2278	48.5077	49.2443	50.2494	9481.79	31.923	0.268731	8061.71	0.850231	9757	4.5469	10.4932	628613	0.886475	2.68901	114.748	103.159	2.08433	7.23255	6.47249	2.20274	100.956	1.19358	8.02663	6.58782	628613	0.664202	12.1171	1.61185	14.3153	1.9526	0.735195	0.224918	0.527245	0.192949	0.740098	0.186434	0.90791	0.906511	0.999132	0.988749	-0.2114
TCGA-06-0644	b	1	2	0.7554	0.696291	34.3515	49.335	51.923	52.3927	56.0803	59.716	26183.3	37.2676	0.435247	9797.12	0.374174	26327	2.74454	8.47302	920194	2.46093	2.48715	10.5764	26.9961	1.83986	5.28834	4.72402	1.45455	25.5415	1.09472	5.91206	2.14204	920194	0.230963	6.9859	11.1686	1122.98	70.4608	10.4869	0.763803	0.864244	0.478056	1.27795	0.527179	0.794815	0.78632	0.997111	0.972736	-0.395434
TCGA-06-0646	b	1	2	0.611081	0.469122	28.0187	59.7258	48.2597	60.4401	51.5461	62.9444	17893.5	36.4973	0.309034	10705.5	0.598291	18041	2.31564	8.13288	618586	1.81959	2.69909	26.9599	43.8934	2.07681	4.83339	3.92637	1.0854	42.808	1.17634	5.85558	3.84163	618586	0.352483	10.9261	4.58812	397.274	28.8304	4.76253	0.825585	0.70451	0.407373	1.16692	0.654759	0.833777	0.827718	0.997005	0.977196	-0.338477
TCGA-06-1084	b	1	2	0.603543	0.490471	40.8126	83.2111	84.4334	68.4105	78.4474	91.4494	31401.5	50.2215	0.275516	17470.5	0.556358	31713	6.41187	38.6307	2.1514e+07	1.77942	11.8202	16.9814	195.442	11.8527	18.3151	11.668	2.13989	193.303	5.86386	26.046	3.21442	2.1514e+07	0.424847	342.954	5.2997	1115.52	75.7801	8.59538	0.856683	0.819082	0.41749	1.22043	0.675684	0.83708	0.827492	0.996839	0.976712	-0.363388
TCGA-06-2570	b	1	1	0.463225	0.391636	37.8528	96.6531	51.3517	82.2253	79.1581	85.481	20096.8	44.7721	0.205047	17433.5	0.867473	20156	1.82531	4.33013	212563	0.174023	1.26078	570.82	70.5418	0.783973	3.0154	2.88046	1.01956	69.5223	0.530699	3.24744	12.6581	212563	0.952508	1.45326	1.05626	4.08136	0.384013	0.0864314	0.0339456	0.440658	0.0206661	0.139608	0.0335081	0.990462	0.990365	0.999884	0.998815	-0.32709
TCGA-06-5408	b	1	2	0.755749	0.655906	57.5791	87.7857	81.2712	95.7549	101.316	103.373	111667	66.344	0.35156	31898.4	0.285656	112303	3.01546	14.5576	1.01012e+07	1.82092	5.8182	9.24966	84.8288	3.79142	8.00949	6.73982	0.530916	84.2979	2.47523	9.48397	1.78117	1.01012e+07	0.333085	25.7939	4.52187	89.0375	10.3008	3.68394	0.380758	0.812606	0.32165	0.987714	0.273036	0.847618	0.844874	0.998528	0.981266	-0.396656
TCGA-06-5413	b	1	2	0.735635	0.52903	43.9344	83.0472	77.8974	83.863	85.3756	87.046	48945	61.0924	0.269332	24025.3	0.490862	49555	2.125	5.90635	856529	2.40157	1.94003	8.34435	19.3169	1.23072	3.81819	3.47376	0.947145	18.3697	0.814248	4.15745	1.64865	856529	0.233288	2.70581	11.388	352.61	26.7165	7.64298	0.814461	0.807233	0.529912	1.31829	0.52383	0.76892	0.760003	0.996918	0.969679	-0.341254
TCGA-06-5417	b	1	1	0.786442	0.559462	52.9409	94.6283	85.0882	100.578	102.108	107.061	84153.4	74.4197	0.25086	37019.7	0.439908	84679	2.60966	6.34731	1.69269e+06	1.69205	1.73276	11.8664	33.3684	1.18901	4.16773	3.76144	1.43341	31.935	0.755353	4.47096	1.95158	1.69269e+06	0.35865	2.61951	4.12326	45.5165	5.70325	2.77648	0.239653	0.841015	0.211959	0.772485	0.193239	0.897395	0.896427	0.999077	0.987615	-0.48931
TCGA-06-6389	b	1	1	0.552853	0.482056	38.3744	79.6057	53.3385	99.4636	94.1329	103.716	37668.8	44.0102	0.314006	17306.2	0.45943	37895	2.56129	6.26571	796557	2.10057	1.884	15.703	24.2381	1.22113	4.25675	3.92066	1.55578	22.6823	0.794844	4.58477	2.36135	796557	0.282996	2.90014	6.85019	217.811	17.2089	4.8378	0.56101	0.791803	0.37491	1.09941	0.415876	0.832202	0.827716	0.997897	0.978482	-0.388758
TCGA-08-0355	b	1	2	0.809359	0.661262	43.3504	65.5571	63.2535	82.8613	81.3941	84.1665	76219.4	53.0592	0.435585	19958.2	0.261852	76402	1.21674	6.29031	1.33086e+06	1.67675	2.3308	16.9431	38.3002	1.71746	3.33176	2.64502	0.4753	37.8249	1.02815	4.17363	2.79896	1.33086e+06	0.397016	6.31858	4.01806	252.075	22.1814	4.27415	0.578595	0.761911	0.361473	1.10199	0.442937	0.843505	0.837728	0.997826	0.979375	-0.33264
TCGA-08-0356	b	1	2	0.676272	0.445024	29.9555	67.3121	61.5873	72.9178	74.6726	79.1328	30269.9	45.5213	0.346717	13547.2	0.447548	30670	1.15578	3.41024	226573	0.307114	1.04349	210.06	61.757	0.811804	2.24955	1.99384	0.422967	61.334	0.45361	2.71799	9.49608	226573	0.915081	2.327	1.176	21.6015	1.98878	0.331799	0.0952685	0.543892	0.0579373	0.311945	0.0917896	0.974667	0.973909	0.99965	0.996696	-0.276544
TCGA-08-0359	b	1	2	0.75965	0.657336	47.8867	72.8496	72.2772	80.7775	75.2861	83.5284	20945	55.3402	0.186247	19729.4	0.941964	21263	1.47424	3.28558	295203	0.325091	0.84058	163.618	66.7753	0.937439	2.59755	2.21019	0.582786	66.1925	0.363798	3.72605	10.8032	295203	0.92251	7.13617	1.31364	136.561	9.45656	0.889813	0.239572	0.575054	0.0754995	0.323695	0.233655	0.975376	0.97345	0.999181	0.995994	-0.305999
TCGA-08-0360	b	1	2	0.78379	0.709526	31.2989	44.1125	44.2041	61.2209	41	70.4699	10015	34.5749	0.278657	8063.31	0.805127	10105	0.973665	2.73602	56702.3	1.11643	0.862493	73.429	26.9984	0.73715	1.85186	1.53359	0.322629	26.6757	0.370779	2.36882	6.84445	56702.3	0.583603	2.18192	2.19134	189.81	14.232	2.01671	0.690674	0.481761	0.279951	0.921637	0.610547	0.890334	0.886332	0.997637	0.984592	-0.257207
TCGA-08-0385	b	1	2	0.671213	0.539425	43.6986	81.0096	66.0984	84.4808	86.3481	88.3912	28694	54.3747	0.200416	22615.8	0.788171	28795	1.07182	4.3368	411134	0.432241	1.25476	132.313	82.3773	1.35685	2.53185	1.84884	0.286797	82.0905	0.589023	3.77862	8.494	411134	0.876982	7.8677	1.33137	60.9398	5.30536	0.730316	0.232883	0.517889	0.103102	0.460766	0.221965	0.959819	0.957784	0.999176	0.994287	-0.255593
TCGA-08-0389	b	1	2	0.608761	0.435564	36.8645	84.6363	61.8466	101.966	99.6393	104.106	55284.2	51.5233	0.301557	23272.8	0.420967	55793	0.876905	1.71358	104267	1.29708	0.394041	63.9738	13.3049	0.294088	1.27771	1.18631	0.409266	12.8957	0.170041	1.36705	5.15761	104267	0.458144	0.236291	2.56905	36.6559	3.5797	1.39673	0.382662	0.568481	0.296773	0.94808	0.292741	0.860819	0.858697	0.998546	0.982792	-0.230686
TCGA-08-0390	b	1	2	0.616092	0.427541	39.396	92.1456	77.201	122.09	105.575	123.329	89770.2	56.7702	0.30183	32122.5	0.357831	90387	1.06648	2.02347	283908	0.148844	0.489092	339.824	45.1806	0.38872	1.54659	1.39313	0.621032	44.5596	0.20588	1.77229	13.1648	283908	0.966348	0.749088	1.06453	10.4868	1.00434	0.148564	0.0557034	0.450886	0.0241789	0.143954	0.0551096	0.990681	0.990182	0.999803	0.998663	-0.260307
TCGA-08-0392	b	1	2	0.913898	0.650624	49.4143	75.9491	77.6209	88.459	98.2344	101.789	74961.6	69.4098	0.315781	27226.4	0.363205	75286	1.13513	6.01303	1.11193e+06	1.38429	3.09956	12.2172	44.8028	1.6204	3.30065	2.89393	0.449603	44.3532	1.25175	3.8431	1.31692	1.11193e+06	0.43169	3.87511	2.97764	16.7545	2.3284	1.76635	0.238273	0.762392	0.2074	0.764221	0.193667	0.899895	0.898843	0.999087	0.98789	-0.421393
TCGA-08-0520	b	1	2	0.680623	0.490561	46.1981	94.1739	75.4321	106.93	100.285	111.306	52789.7	64.097	0.247431	27504	0.521011	54288	1.49417	6.87409	1.82904e+06	0.206363	2.69492	221.869	177.83	2.08759	4.02704	3.12863	0.134249	177.696	1.15045	5.80444	10.3893	1.82904e+06	0.950129	17.4745	1.10418	12.8391	1.37575	0.219571	0.0657013	0.528562	0.0368037	0.214149	0.0643171	0.984601	0.983938	0.999758	0.997918	-0.247248
TCGA-08-0522	b	1	2	0.715756	0.554573	58.9224	106.248	84.309	103.47	108.462	109.754	85468.2	76.0478	0.273955	34251.1	0.400746	85913	1.39119	6.81455	2.11272e+06	0.846875	2.33338	49.9666	79.4106	1.97214	3.7113	2.82535	0.328147	79.0824	1.04672	4.95897	4.88266	2.11272e+06	0.709516	10.8176	1.90437	120.926	10.0367	1.57852	0.226349	0.749413	0.163369	0.672457	0.198833	0.925636	0.923765	0.99914	0.990577	-0.349381
TCGA-12-0616	b	1	2	0.648303	0.48231	36.7742	76.2461	55.1453	81.4125	73.0068	81.4187	20963.9	49.4306	0.231208	15902.4	0.758562	21238	0.78135	3.1868	111344	0.559397	1.11688	144.353	44.49	0.875288	1.74749	1.30496	0.395134	44.0949	0.496552	2.28969	7.83083	111344	0.813188	2.18895	1.3277	51.9751	3.8163	0.574435	0.142246	0.600756	0.0854665	0.41886	0.134781	0.962281	0.961349	0.999483	0.995126	-0.334568
TCGA-12-0776	b	1	2	0.637277	0.282679	27.3986	96.9249	76.1577	93.9042	98.8585	119.147	46260.4	61.768	0.263884	23616.3	0.510507	46780	2.2587	4.53637	605530	1.31934	1.03182	45.6266	31.3177	0.826653	3.32006	3.03085	1.36454	29.9532	0.454252	3.59781	4.71626	605530	0.478349	1.92139	2.53779	77.2805	7.60436	1.82075	0.555765	0.533186	0.354707	1.05641	0.424054	0.841855	0.838024	0.997945	0.979696	-0.196453
TCGA-12-0829	b	1	2	0.512206	0.428736	36.5383	85.2232	56.8243	82.8734	82.6378	89.1572	59300.3	43.6518	0.386135	19045.1	0.321163	59575	0.642853	1.40558	67932.3	1.62835	0.358199	27.0793	7.93713	0.265302	0.987235	0.897045	0.281504	7.65562	0.153799	1.06784	3.43526	67932.3	0.406462	0.16565	4.31173	96.3715	8.93554	2.5286	0.597052	0.617532	0.406315	1.1381	0.425728	0.817533	0.812683	0.997753	0.976653	-0.231682
TCGA-12-1094	b	1	2	0.717528	0.628607	44.0676	70.1036	56.4004	74.9533	75.1066	78.1857	38847.1	50.3013	0.340907	16271.2	0.418854	39147	1.64671	5.99754	725785	0.803368	2.14909	104.19	72.0954	1.42221	3.71107	3.40235	0.428918	71.6665	0.903474	4.30581	5.61056	725785	0.681931	4.76792	1.55907	12.9028	1.62681	0.646248	0.170129	0.580401	0.143693	0.605267	0.148924	0.930641	0.930098	0.999355	0.99162	-0.290126
TCGA-12-1098	b	1	2	0.704008	0.481431	37.3008	77.479	68.2642	82.9759	80.3243	85.9011	74908.4	54.5458	0.442796	19407.4	0.259082	75076	0.878189	2.75468	259544	0.998835	0.839123	25.8527	23.8	0.638521	1.61082	1.30798	0.508919	23.2911	0.375452	1.85932	3.09772	259544	0.633346	0.862347	1.98589	30.1003	4.46819	1.39253	0.195019	0.754254	0.153808	0.641184	0.170554	0.927687	0.926503	0.999259	0.991072	-0.41407
TCGA-12-1598	b	1	2	0.669003	0.434747	39.9962	91.9989	72.5603	90.824	91.444	92.4175	86976.7	61.5476	0.421944	22499.1	0.258679	87165	0.866459	3.28552	432524	1.0326	1.18258	26.3857	30.7324	0.819724	1.88829	1.5594	0.382824	30.3496	0.515037	2.22758	3.12104	432524	0.602998	1.39648	2.04498	30.2587	4.3682	1.37164	0.192557	0.753842	0.157394	0.650076	0.167139	0.925288	0.924257	0.999265	0.990844	-0.412752
TCGA-12-1601	b	1	2	0.631734	0.460573	37.2566	80.8919	62.3939	78.5175	94.414	95.4463	74517.4	51.1021	0.400581	21377.9	0.286885	74917	1.91386	6.51246	1.60326e+06	0.597964	1.8355	52.7065	84.2063	1.70196	3.70233	2.79168	1.16945	83.0369	0.861597	4.62607	4.69108	1.60326e+06	0.806955	7.69327	1.50517	35.2385	3.95404	0.848658	0.101371	0.787055	0.0751578	0.386401	0.0954897	0.965023	0.964443	0.99962	0.995652	-0.487424
TCGA-12-3650	b	1	2	0.592406	0.395339	19.9579	50.483	51.6624	45.1221	35.3412	54.3047	14031.5	29.9064	0.459692	6120.03	0.436163	14046	1.59262	3.9156	119197	0.855678	0.909634	71.6907	34.2599	0.820874	2.54097	2.16612	1.04762	33.2122	0.418151	2.9131	5.86983	119197	0.704333	2.02962	1.83528	91.7014	8.12442	1.42744	0.28236	0.669173	0.164898	0.667532	0.25407	0.928761	0.926547	0.998965	0.990627	-0.360285
TCGA-14-1456	b	1	1	0.830002	0.745183	64.5319	86.5988	76.9675	83.5464	80.0562	85.8487	47514.7	71.8772	0.210094	30196.5	0.635519	47925	3.23817	22.1087	1.37496e+07	0.945771	7.1846	43.9843	229.094	7.57153	10.3586	5.75834	0.838395	228.256	3.53064	16.9381	5.19782	1.37496e+07	0.696146	179.597	1.8412	160.726	12.6451	1.69865	0.397079	0.609075	0.199148	0.754278	0.356125	0.918509	0.915133	0.998562	0.988833	-0.26784
TCGA-14-1794	b	1	2	0.745988	0.562884	55.3286	98.2949	81.6088	101.597	99.0808	101.715	82375.7	73.3268	0.260563	35137.5	0.426552	83517	3.21384	31.0519	3.25121e+07	1.93532	12.4548	10.3692	148.302	9.96795	13.6164	8.15694	0.251057	148.051	5.64948	19.7304	2.42822	3.25121e+07	0.374523	203.88	6.44505	796.651	65.1382	9.6202	0.736808	0.85821	0.415722	1.21144	0.557255	0.828492	0.819855	0.997243	0.976494	-0.395518
TCGA-14-1825	b	1	2	0.778989	0.497357	47.3645	95.2324	92.3472	92.4175	88.5438	106.63	112008	74.1851	0.294628	38139.6	0.340507	112410	0.108268	0.330103	5757.38	2.75098	0.124532	3.20555	0.848943	0.071583	0.208302	0.194494	0.00365627	0.845287	0.0510284	0.226313	0.60259	5757.38	0.173922	0.00782786	20.7823	294.57	16.8191	9.69946	0.809729	0.845398	0.569571	1.35526	0.474365	0.749486	0.738548	0.996888	0.967253	-0.36974
TCGA-14-3477	b	1	2	0.744989	0.56702	50.0887	88.3368	76.6551	87.6584	104.805	104.881	135731	65.8099	0.38887	32844.8	0.241984	135912	1.27163	7.21399	3.22041e+06	0.689529	2.35627	23.7871	95.3169	2.16929	3.52961	2.36057	0.333124	94.9838	1.11145	4.86773	3.29678	3.22041e+06	0.772122	11.2367	1.61733	18.8855	3.51022	0.989359	0.107161	0.804909	0.0883614	0.436655	0.0989898	0.957913	0.957332	0.999593	0.994856	-0.483178
TCGA-19-0963	b	1	2	0.75526	0.64057	62.1536	97.0285	71.6938	91.9239	114.529	117.958	60132.3	73.2818	0.18111	40984	0.681564	60217	1.7031	3.57034	537108	0.192865	0.768868	311.766	73.5839	0.717351	2.53385	2.20808	0.807163	72.7767	0.348819	2.98656	13.1046	537108	0.952544	2.49913	1.09199	20.4363	1.57064	0.191039	0.0385031	0.65505	0.0261137	0.167935	0.0378051	0.988397	0.988058	0.999853	0.998501	-0.305535
TCGA-19-1789	b	1	2	0.619097	0.57077	44.4942	77.9548	73.3485	84.4808	86.5794	88.1249	56716.5	48.2616	0.315979	22592.5	0.398341	57158	1.31171	3.04343	321308	0.766098	0.784417	73.3317	36.7791	0.621572	2.11536	1.8905	0.373187	36.406	0.341191	2.37095	5.68988	321308	0.716166	1.14666	1.54642	17.8016	2.41591	0.732698	0.201537	0.567667	0.145623	0.620234	0.179816	0.933339	0.931911	0.999237	0.991597	-0.283216
TCGA-19-2624	b	1	2	0.735811	0.629148	51.0554	81.1501	72.2772	97.8008	92.4446	99.7046	131032	59.7112	0.453957	27482.4	0.209738	131242	1.90885	7.03332	2.74854e+06	0.926618	2.47912	37.59	68.3356	1.73086	3.87997	3.04129	0.8816	67.454	1.10178	4.5763	3.36403	2.74854e+06	0.643403	5.8884	1.86506	24.4306	3.20809	1.11301	0.154046	0.756928	0.119561	0.538541	0.138962	0.943997	0.943078	0.999415	0.993067	-0.473652
TCGA-19-2631	b	1	2	0.737733	0.456538	44.176	96.7629	87.983	118.068	114.438	118.106	155556	71.3852	0.418063	33458	0.215086	156055	2.12227	5.7027	2.70979e+06	1.23591	1.83951	19.9296	47.0227	1.25183	3.74711	3.32813	0.985413	46.0373	0.775185	4.16705	2.79018	2.70979e+06	0.506345	3.32353	2.50949	30.8579	4.75142	1.73257	0.220744	0.774157	0.189469	0.727138	0.18354	0.909035	0.907944	0.999153	0.988947	-0.413819
TCGA-19-5951	b	1	2	0.528391	0.482128	33.1346	68.7257	51.3128	69.0507	81.4371	82.9337	18503	36.3141	0.288347	11732.7	0.634096	18711	1.43556	3.45131	113373	1.77984	0.971253	14.8043	17.0163	0.668969	2.28123	2.04087	0.816777	16.1995	0.420616	2.46153	2.23309	113373	0.344953	0.85512	4.69467	63.1818	8.25878	3.42398	0.513338	0.740117	0.396521	1.11638	0.348957	0.817521	0.812638	0.998029	0.977036	-0.307903
TCGA-19-5954	b	1	2	0.625261	0.433398	45.4171	104.793	80.4487	107.935	109.444	113.794	133284	65.523	0.343668	36716.6	0.275477	133610	1.99217	6.37503	2.85681e+06	0.598154	2.29162	63.4209	86.2024	1.55429	3.95272	3.39373	0.745496	85.4569	0.966859	4.62404	4.76153	2.85681e+06	0.791562	5.75773	1.42579	15.8078	2.13617	0.612558	0.137646	0.632858	0.102435	0.484763	0.126765	0.952717	0.951782	0.999477	0.994078	-0.348634
TCGA-19-5958	b	1	2	0.677167	0.445196	45.004	101.088	77.2334	98.4124	100.245	102.791	86787.5	68.4534	0.314448	30146.7	0.347363	87050	1.77873	6.31402	1.85762e+06	0.211649	2.34888	217.702	129.22	1.59168	3.7956	3.2307	0.83693	128.383	0.997248	4.61949	8.67834	1.85762e+06	0.944114	6.93317	1.1061	9.84821	0.983435	0.189856	0.0616823	0.511042	0.0344695	0.204881	0.0604433	0.985262	0.984771	0.999776	0.998047	-0.334095
TCGA-19-5960	b	1	2	0.680411	0.535469	53.3688	99.6674	73.4098	96.5194	98.7623	102.859	78806.2	67.8148	0.238122	37329.9	0.473693	79512	0.648418	2.04194	195200	0.654701	0.551776	67.0781	26.9494	0.524637	1.25471	1.0049	0.219485	26.7299	0.256072	1.56683	5.85651	195200	0.786097	0.880664	1.44848	31.4222	3.66951	0.784102	0.219343	0.561962	0.114577	0.511334	0.205859	0.952541	0.950702	0.999201	0.993552	-0.334835
TCGA-76-4932	b	1	2	0.805635	0.705599	41.6113	58.973	63.0079	66.3099	69.0797	72.0069	20925	47.5107	0.260682	14086.9	0.673211	21432	0.622952	1.51109	29520	1.46352	0.409239	47.1704	10.8755	0.312966	1.05225	0.960573	0.234584	10.6409	0.178524	1.17362	4.69869	29520	0.423431	0.270157	3.26676	109.367	9.18023	2.12915	0.631823	0.541121	0.393477	1.1094	0.470837	0.824878	0.820822	0.99768	0.977509	-0.20192
TCGA-76-4934	b	1	2	0.775622	0.572015	54.6334	95.5105	86.977	89.0674	87.7097	96.4676	53122.6	74.08	0.211498	32312.1	0.608255	53697	1.3476	3.23116	417896	0.145408	0.916493	369.149	74.9912	0.719456	2.2657	1.99224	0.633806	74.3574	0.391316	2.78971	14.4261	417896	0.967781	2.64909	1.0762	22.2063	1.71922	0.194877	0.0624361	0.510239	0.0226306	0.130136	0.0619135	0.991779	0.991357	0.999786	0.998773	-0.333613
TCGA-76-4935	b	1	2	0.811768	0.684958	46.7122	68.1972	65.4599	76.7919	74.108	77.7496	20658.1	55.3604	0.207045	17585.2	0.851247	21267	0.0579399	0.244282	586.055	1.33517	0.0923394	33.3843	1.94216	0.0630438	0.138189	0.115057	0.0189725	1.92319	0.0397033	0.166003	3.48594	586.055	0.481354	0.00846091	2.336	46.5308	5.70421	1.72339	0.278736	0.718329	0.197621	0.756107	0.238626	0.90959	0.907693	0.998952	0.988607	-0.397089
TCGA-76-6191	b	1	2	0.532143	0.447846	35.2996	78.8208	50.3289	78.848	82.28	90.1221	36905.4	41.944	0.333029	16096.4	0.436153	37067	0.725404	1.41058	43095.5	2.24364	0.313433	7.26079	4.05138	0.216235	1.03685	0.992349	0.146768	3.90461	0.136796	1.07826	1.31891	43095.5	0.267912	0.0875832	18.2374	166.238	13.952	5.19619	0.964074	0.686664	0.625668	1.41558	0.552032	0.731759	0.718898	0.99632	0.964241	-0.229637
TCGA-76-6193	b	1	2	0.847304	0.673794	41.5521	61.6688	63.9766	75.71	68.884	79.0822	70525	52.2522	0.388093	21270.5	0.301602	70526	0.686443	2.04875	162313	0.282823	0.646778	244.823	40.8126	0.476165	1.29608	1.12045	0.0750777	40.7376	0.280012	1.51706	8.68965	162313	0.916284	0.621647	1.12269	6.1421	0.704115	0.181158	0.066747	0.462665	0.0509638	0.289289	0.0640525	0.975929	0.975623	0.999751	0.997044	-0.231763
TCGA-76-6280	b	1	2	0.656469	0.586064	40.893	69.7758	59.4811	68.4105	69.1231	70.0286	62012.5	45.8056	0.52721	14371	0.231743	62021	1.87748	18.2464	7.32268e+06	2.59121	8.17228	6.43026	49.2539	5.66069	7.86674	4.75317	1.00003	48.2539	3.60733	10.8659	1.82069	7.32268e+06	0.250557	56.1821	14.1693	3745.48	215.771	24.3685	0.81107	0.935604	0.494964	1.32368	0.555957	0.793158	0.782085	0.996912	0.971857	-0.464225
TCGA-76-6282	b	1	2	0.755584	0.669351	59.8286	89.383	82.2192	86.885	94.1488	98.1275	130462	67.5364	0.347028	35846.2	0.274763	130784	0.362767	2.36418	369932	0.632433	0.907049	64.521	34.2547	0.695415	1.24438	0.984787	0.0343033	34.2204	0.395515	1.68184	5.08152	369932	0.785791	1.28008	1.46081	26.2874	3.08458	0.717659	0.106967	0.740091	0.0848237	0.423418	0.0995239	0.959906	0.959361	0.999594	0.995074	-0.4304
TCGA-76-6285	b	1	2	0.940125	0.735291	40.8361	55.5374	58.8218	59.6825	61.9839	62.498	17265.5	52.2121	0.228384	14145	0.819266	17488	0.806659	1.57244	39656.8	0.154534	0.346817	469.145	35.6922	0.328339	1.18536	1.03725	0.408168	35.2841	0.152652	1.50587	17.6196	39656.8	0.96678	0.862585	1.08411	32.9485	2.18974	0.217575	0.0607232	0.536164	0.0250468	0.148	0.0600759	0.990291	0.98977	0.999795	0.998618	-0.289893
TCGA-76-6656	b	1	2	0.744038	0.451833	42.8164	94.7616	76.5376	100.499	85.44	101.262	88458.1	70.5062	0.347789	27605.3	0.312073	88963	0.773236	2.29446	268960	0.027655	0.884365	1177.94	82.845	0.522167	1.51135	1.39199	0.277352	82.5676	0.361613	1.73876	18.4001	268960	0.995243	0.739112	1.00837	1.73907	0.146673	0.0200459	0.00744815	0.46078	0.0028355	0.0228434	0.00743984	0.998916	0.998862	0.999976	0.999845	-0.379002
TCGA-76-6657	b	1	2	0.688393	0.524939	52.5463	100.1	82.5651	96.5401	93.984	104.192	56617.3	68.908	0.23938	29787.2	0.526115	57398	0.959202	3.13747	270470	0.874536	1.06621	52.8572	32.9738	0.754493	1.85994	1.5263	0.414199	32.5596	0.467254	2.17076	4.34155	270470	0.662412	1.2528	1.72684	25.9524	3.18654	0.951846	0.162825	0.707096	0.120793	0.541076	0.147857	0.943485	0.942727	0.99939	0.993011	-0.426397
TCGA-76-6661	b	1	2	0.569201	0.478479	55.3845	115.751	73.437	107.564	111.45	114.075	45181.6	65.8857	0.195177	31431.4	0.695669	45957	0.292874	1.32876	40967	0.975357	0.525214	51.837	15.2358	0.358088	0.773325	0.656813	0.0223894	15.2134	0.221572	0.944151	4.22946	40967	0.61575	0.293388	1.85072	31.1588	3.58502	1.06924	0.248899	0.619672	0.191799	0.739183	0.210864	0.910297	0.908718	0.999057	0.988882	-0.293436
TCGA-76-6662	b	1	2	0.723192	0.658924	43.2729	65.672	67.2681	69.4622	67.6831	73.9324	69462.2	47.4935	0.485337	16837.3	0.242395	69570	3.98452	20.5855	1.30081e+07	0.375736	8.49799	83.6288	353.076	5.55611	11.182	9.33593	1.51657	351.56	3.61119	13.674	4.06597	1.30081e+07	0.876004	61.9426	1.19126	3.88602	0.663474	0.25331	0.0572536	0.629766	0.0475967	0.275509	0.0549143	0.977027	0.976861	0.999785	0.997226	-0.40259
TCGA-76-6663	b	1	2	0.931425	0.659921	48.5918	73.6328	73.4983	77.4145	74.6726	83.4925	58534.7	68.5834	0.306455	23789.9	0.406424	58885	0.0560071	0.577712	8625.31	0.687557	0.213021	85.5831	7.70519	0.178137	0.257735	0.167843	0.00584819	7.69934	0.0986973	0.382723	5.77971	8625.31	0.761436	0.08005	1.54406	84.3694	5.73192	0.893731	0.0928299	0.809567	0.0673259	0.355672	0.0881801	0.96875	0.968275	0.999652	0.996111	-0.547331
TCGA-76-6664	b	1	2	0.843293	0.628767	43.2912	68.8509	74.7061	74.0945	79.7057	79.7684	105648	58.0615	0.565545	19109.9	0.180883	105764	0.790504	12.5576	5.44692e+06	1.92761	5.51735	7.09072	54.4485	3.96384	4.88121	2.65267	0.117165	54.3313	2.50276	7.1764	1.88462	5.44692e+06	0.384442	27.6746	6.26564	574.55	51.8342	9.18297	0.383933	0.919865	0.277718	0.943451	0.303716	0.875187	0.871144	0.998528	0.983992	-0.520807
UCSF-PDGM-004.	a	1	2	0.805328	0.671052	36.0863	53.7758	46.2385	52.2015	55.2178	58.3181	18370	43.3071	0.312348	10779.2	0.586781	18654	0.00290537	0.0378926	19.6098	0.147454	0.019898	372.735	1.26419	0.0138171	0.0189796	0.0129915	0.00127695	1.26291	0.00825117	0.0324228	12.3095	19.6098	0.966154	0.000691015	1.04583	6.88816	0.652097	0.103126	0.0391171	0.433764	0.0174959	0.109032	0.0388082	0.993282	0.992875	0.999862	0.99903	-0.268778
UCSF-PDGM-005	a	1	2	0.630437	0.452705	26.9824	59.6025	50.3289	68.6804	53	70.9225	23735.5	37.5756	0.407698	9796.67	0.412743	23818	0.0404761	0.135318	23120.3	0.00192909	0.0471706	22636.2	149.59	0.0425986	0.0898987	0.0703871	0.019104	149.571	0.0200269	0.985244	148.786	23120.3	0.999748	0.962625	1.00005	4.80634e-05	4.80675e-05	4.80757e-05	4.80797e-05	0.384591	4.80797e-05	0.000722211	4.80757e-05	0.999976	0.999976	1	0.999997	-2.16626e-06
UCSF-PDGM-008	a	1	2	0.618951	0.418788	47.3366	113.032	75.6902	107.299	101.39	107.615	82840.2	69.9615	0.288326	31873.4	0.384757	83082	0.00713636	0.0700075	12078.1	0.00806854	0.0291078	13933.8	67.1918	0.0364095	0.0406099	0.0186532	0.00219792	67.1896	0.0131037	0.381281	97.5624	12078.1	0.998869	0.143726	1.00165	1.01248	0.0709206	0.00667071	0.00514616	0.124851	0.00113193	0.00756997	0.00514477	0.999676	0.999645	0.999985	0.999943	-0.103413
UCSF-PDGM-009	a	1	2	0.76777	0.504549	40.6859	80.6381	75.213	90.377	81.1542	91.0659	98581.5	61.9115	0.403162	25597.7	0.25966	98689	0.110619	0.341708	25122	0.0131032	0.0962102	5874.83	60.2148	0.108693	0.226669	0.173517	0.019041	60.1957	0.0430875	0.504537	60.8611	25122	0.998015	0.203179	1.00376	1.94973	0.152074	0.0151152	0.0107938	0.167204	0.00223276	0.0138171	0.0107886	0.999377	0.999328	0.999968	0.999889	-0.154493
UCSF-PDGM-010	a	1	2	0.676603	0.541528	46.104	85.137	72.2772	103.73	82.8734	109.202	96935.7	57.6039	0.360378	28317	0.292122	97074	0.0364373	0.156451	29206.5	0.00456883	0.0596261	17263.4	87.9581	0.0500603	0.0978057	0.0770077	0.0107312	87.9474	0.0253611	0.548515	121.904	29206.5	0.999403	0.291302	1.0029	3.65862	0.239921	0.0180623	0.0142476	0.114834	0.00171791	0.00729583	0.0142446	0.999682	0.999656	0.999963	0.999926	-0.158537
UCSF-PDGM-011.	a	1	2	0.835959	0.464305	38.8473	83.6676	98.7168	88.0738	93.3006	107.107	83448.9	69.9427	0.346413	26658.6	0.31946	83475	0.00195501	0.0262546	119.702	0.0110868	0.0111368	7316.34	4.46841	0.0102487	0.0122369	0.00630862	0.000473817	4.46793	0.00502941	0.037868	69.9309	119.702	0.998348	0.00128424	1.00331	3.22543	0.176894	0.0121061	0.00571065	0.258172	0.0012385	0.00944517	0.00570899	0.999597	0.999578	0.999984	0.999937	-0.187894
UCSF-PDGM-012	a	1	2	0.603849	0.527141	55.2819	104.871	76.0592	101.178	102.772	104.733	106191	63.3264	0.319418	33950.7	0.319715	106796	0.00574738	0.0495692	15583.6	0.00893371	0.017574	8580.1	59.8403	0.0344333	0.0336719	0.01243	0.00141275	59.8389	0.00833754	0.381994	77.6106	15583.6	0.998764	0.144786	1.00403	2.05797	0.154918	0.0158767	0.0103764	0.21954	0.00211763	0.0113826	0.0103718	0.999478	0.999418	0.999968	0.999896	-0.204638
UCSF-PDGM-013	a	1	2	0.661619	0.55887	44.6353	79.8672	64.0078	89.5377	80.3057	89.627	55628.1	52.8416	0.303178	23244.3	0.417851	56234	0.00493804	0.0523955	16360.5	0.00315537	0.0263636	12721.5	66.6226	0.0259586	0.0302023	0.0152071	0.0017528	66.6208	0.0112677	0.539384	110.521	16360.5	0.999609	0.290023	1.00135	3.32628	0.189067	0.0118092	0.00980601	0.0518762	0.000780601	0.00176795	0.00980518	0.999919	0.999913	0.999978	0.999972	-0.153242
UCSF-PDGM-015	a	1	2	0.652003	0.601969	47.7772	79.3682	93.086	65.8027	92.1954	94.0744	81534.2	51.7483	0.285823	31813.6	0.390187	81619	0.0557759	0.153056	18940.7	0.0128881	0.0485936	6208.38	58.9454	0.052888	0.116982	0.0932257	0.00553472	58.9399	0.0204693	0.481728	67.8305	18940.7	0.998114	0.218377	1.00527	3.345	0.236782	0.0220212	0.0148572	0.188975	0.00289865	0.0157376	0.0148485	0.999268	0.999204	0.999955	0.999858	-0.162397
UCSF-PDGM-016	a	1	2	0.724325	0.478483	32.5014	67.9259	71.6101	69.3181	71.0211	81.0494	10572.5	49.2004	0.239905	9710.22	0.918445	11028	0.0361761	0.107106	73.3386	0.817552	0.0353655	146.549	1.29635	0.0248205	0.0692433	0.0610471	0.00861311	1.28773	0.0149132	0.0815489	8.16061	73.3386	0.682382	0.00185558	1.50465	16.2457	1.8649	0.609207	0.264908	0.392934	0.201059	0.757551	0.223739	0.905592	0.904239	0.999006	0.98835	-0.142338
UCSF-PDGM-017	a	1	2	0.759269	0.57307	40.4555	70.5944	60.8276	72.5603	71.8471	73.8512	57171.6	53.6002	0.386265	18580.3	0.324991	57773	0.0206913	0.101343	11226.8	0.0108729	0.0375097	5308.6	41.6079	0.0432218	0.0618495	0.0364706	0.00748956	41.6004	0.0168465	0.440824	67.3094	11226.8	0.998512	0.190501	1.00458	5.93429	0.314112	0.0205534	0.0104743	0.210118	0.00152564	0.00686846	0.0104718	0.999695	0.99966	0.999971	0.99993	-0.193643
UCSF-PDGM-018	a	1	2	0.813169	0.440812	22.7373	51.5805	59.4811	49.6488	52.6308	63.8905	13088.5	41.9437	0.304532	8819.49	0.673837	13295	0.018336	0.100543	1.03174e+06	0.00440499	0.0369197	10645.8	958.394	0.31696	0.211956	0.0390399	0.00508539	958.388	0.0163091	8.8093	100.051	1.03174e+06	0.999398	77.5588	1.00175	3.42003	0.210782	0.0137535	0.0112703	0.131579	0.00104364	0.00341726	0.0112684	0.999846	0.999839	0.999974	0.999959	-0.0598086
UCSF-PDGM-019	a	1	2	0.630055	0.528139	38.3056	72.5294	65.307	83.4865	60.208	87.6641	23804.6	45.6975	0.303045	13205.4	0.55474	24225	0.00355014	0.0693659	53.1489	0.191995	0.037538	281.856	1.64772	0.0226848	0.0327894	0.0255592	0.000461142	1.64726	0.0153764	0.0468398	8.09948	53.1489	0.947665	0.00111883	1.05765	6.15935	0.487224	0.0919598	0.0438651	0.344223	0.0294161	0.187273	0.0429704	0.986411	0.986164	0.999844	0.998306	-0.182946
UCSF-PDGM-020	a	1	2	0.702737	0.662522	46.216	69.7577	63.1269	82.1523	84.7172	85.2291	76196.8	49.0213	0.421988	20597.2	0.270316	76293	0.0886806	0.210467	5227.27	0.0101047	0.0585126	11139.8	35.4062	0.048726	0.147272	0.126599	0.032927	35.3732	0.0252603	0.261755	84.3352	5227.27	0.998507	0.0468266	1.00299	1.66437	0.116352	0.0109488	0.00739992	0.203183	0.00177411	0.0124559	0.00739658	0.999447	0.999406	0.999978	0.999909	-0.138136
UCSF-PDGM-021.	a	1	1	0.817878	0.675449	41.0239	60.7357	75.3923	70.8378	61.5224	78.6511	75507.1	49.6744	0.512755	16848.7	0.223141	75535	0.00279731	0.0501756	13163.6	0.0117092	0.0258594	7014.29	50.9742	0.0338532	0.0341518	0.0147483	0.000861928	50.9733	0.0109027	0.417459	73.8987	13163.6	0.998333	0.173106	1.00544	5.25398	0.327606	0.0251819	0.0160425	0.214815	0.00253828	0.0126652	0.016036	0.999419	0.99936	0.999956	0.999881	-0.200483
UCSF-PDGM-023	a	1	2	0.972606	0.820092	37.554	45.7924	49.2443	50.0899	50.6952	53.7401	24080.4	44.5379	0.372628	10822.3	0.449422	24248	0.00328737	0.0441002	19.1656	2.14335	0.0227948	10.6744	0.198601	0.0141229	0.0206248	0.0153446	0.000730304	0.197871	0.00945089	0.028114	2.10476	19.1656	0.293228	0.000365014	5.14821	332.017	29.4213	6.10343	0.938078	0.730648	0.522289	1.38567	0.660358	0.788816	0.775908	0.996469	0.970527	-0.275162
UCSF-PDGM-024	a	1	2	0.816224	0.583849	40.7693	69.8285	58.0775	76.6942	68.4471	83.4326	23566.4	56.9957	0.251214	15823.5	0.671443	24534	0.00771912	0.0884792	83.35	1.59817	0.0431043	14.9238	0.589229	0.0277753	0.0428066	0.0338508	0.0035743	0.585655	0.0179867	0.0582866	2.55842	83.35	0.421812	0.00156492	2.7893	111.372	11.7959	2.59614	0.346681	0.758036	0.251888	0.882124	0.282228	0.88439	0.88176	0.998693	0.985456	-0.360697
UCSF-PDGM-025	a	1	2	0.873919	0.624046	53.9615	86.4703	80.2621	84.119	80.4301	89.9222	66844	75.5681	0.294242	27070	0.404972	67531	0.0991168	0.223437	10956.3	0.0664023	0.0653117	403.986	11.4338	0.0676702	0.178085	0.148665	0.0383632	11.3954	0.0271559	0.402791	19.0624	10956.3	0.989341	0.130526	1.191	216.812	11.6353	0.688722	0.125204	0.672413	0.0205506	0.0670039	0.12476	0.996069	0.995604	0.999611	0.999048	-0.42628
UCSF-PDGM-026	a	1	2	0.837078	0.75762	47.3704	62.5253	66.4003	68.4471	63.6396	74.2698	41506.8	52.3385	0.30071	19278.9	0.464476	41608	0.053025	0.145726	1489.84	0.0195764	0.0430272	4490.65	15.9682	0.0379771	0.101741	0.0880825	0.0146445	15.9535	0.0183878	0.189226	55.9942	1489.84	0.996927	0.0254553	1.00829	7.29789	0.47973	0.0382574	0.0254693	0.20287	0.00406757	0.0202534	0.0254525	0.999024	0.998933	0.999931	0.999808	-0.215888
UCSF-PDGM-027	a	1	2	0.619718	0.502038	40.6482	80.9663	63.6003	60.075	85.2115	89.1067	51118	50.1763	0.339572	19615.6	0.383731	51246	0.092207	0.215414	10818.8	0.00566069	0.059149	23009.7	79.4757	0.0549961	0.163021	0.143784	0.0207356	79.4549	0.0250099	0.459472	131.752	10818.8	0.99922	0.184538	1.00169	2.54903	0.167491	0.0120278	0.010715	0.0585179	0.00125937	0.00644474	0.0107134	0.999725	0.999706	0.999975	0.999945	-0.104144
UCSF-PDGM-029	a	1	2	0.92715	0.726967	39.688	54.594	60.4152	62.3699	65.2993	73.2871	55625	50.6168	0.392097	17972.3	0.323098	55786	0.00384553	0.0346701	35.1483	0.121457	0.0174315	493.576	1.03105	0.0108112	0.0179268	0.0146819	0.000724293	1.03032	0.00706408	0.0251009	12.3141	35.1483	0.970335	0.000308685	1.02932	4.48755	0.364698	0.0574553	0.0367793	0.218573	0.0170374	0.114732	0.0364875	0.992727	0.992559	0.999879	0.999045	-0.164305
UCSF-PDGM-030	a	1	2	0.406052	0.314165	29.4833	93.8465	46.0652	84.4038	109.385	109.426	13596	38.1066	0.374569	7354.6	0.54094	13699	0.00629524	0.0421829	5636.17	0.0168075	0.0189043	2921.55	45.9205	0.0405485	0.0411704	0.0188998	0.00129994	45.9192	0.00788624	0.641428	50.3299	5636.17	0.99752	0.409734	1.01191	13.3344	0.788514	0.057352	0.0344066	0.257916	0.00494976	0.017714	0.0343788	0.999085	0.998981	0.999901	0.999777	-0.222798
UCSF-PDGM-031.	a	1	1	0.713653	0.529138	43.2252	81.6898	81.0432	85.1645	88.3233	95.6974	59901.2	58.2982	0.282579	26200.1	0.437388	59894	0.00733824	0.0456848	15916.9	0.00359398	0.0216166	22686.2	93.5287	0.0235263	0.0315717	0.0192695	0.000400546	93.5283	0.00901512	0.515511	140.983	15916.9	0.999533	0.264755	1.00174	1.87152	0.127705	0.00999205	0.00768985	0.120917	0.00100694	0.0046947	0.00768881	0.999798	0.999778	0.99998	0.999955	-0.167965
UCSF-PDGM-032	a	1	2	0.522877	0.485943	43.3537	89.2155	57.3847	92.7847	89.2693	105.1	41318.4	46.6487	0.301635	19161.6	0.463754	41610	0.026025	0.10811	256617	0.00624537	0.0457774	10019.8	291.147	0.091522	0.108506	0.0620891	0.0115935	291.135	0.01853	2.48338	94.5686	256617	0.999183	6.15542	1.00469	7.48178	0.429293	0.0292464	0.0217383	0.131093	0.00245558	0.00822549	0.0217321	0.999607	0.999558	0.999945	0.999896	-0.166512
UCSF-PDGM-033	a	1	2	0.838561	0.5879	49.6323	84.4229	74.6324	88.6454	96.0469	96.3068	109003	70.7938	0.413126	26711.2	0.245051	109080	0.00431613	0.025265	39.7644	0.0117317	0.00964565	3919.13	1.96984	0.00778354	0.0127136	0.00868829	0.00129813	1.96854	0.00429746	0.019093	33.5654	39.7644	0.998003	0.000202907	1.00151	0.585573	0.0346032	0.00343864	0.00265316	0.0909305	0.00114345	0.0116911	0.00265184	0.99949	0.999486	0.999992	0.999936	-0.0697978
UCSF-PDGM-034	a	1	2	0.947669	0.583481	41.4148	70.9787	76.4853	75.9605	70.9366	77.9936	63235.5	67.2643	0.347323	22100	0.349487	63392	0.0147033	0.0840355	3299.73	0.0169719	0.043925	4620.59	23.8348	0.0343159	0.0520691	0.0347896	0.00513773	23.8296	0.0180182	0.228151	57.9783	3299.73	0.997478	0.0493415	1.0043	1.41326	0.110712	0.012676	0.00632109	0.32342	0.00189547	0.0132673	0.00631685	0.999393	0.999335	0.999979	0.9999	-0.278261
UCSF-PDGM-035	a	1	2	0.800325	0.65026	53.1189	81.6886	75	83.6481	79.404	87.8692	93289.9	65.3775	0.324707	30634.8	0.328383	93499	0.0113993	0.08186	39947.4	0.0137625	0.0381485	2636.55	52.174	0.04755	0.0588631	0.0321469	0.00445652	52.1696	0.0161608	0.653644	48.3687	39947.4	0.998161	0.423785	1.01852	17.8915	1.03397	0.0698983	0.0209428	0.498458	0.00365546	0.0141616	0.0209283	0.999296	0.999205	0.999933	0.999828	-0.373893
UCSF-PDGM-036	a	1	2	0.64591	0.346183	22.4739	64.9192	56.3205	60.7454	64.0078	80.8455	25023.1	41.932	0.34771	11898.6	0.475503	25111	0.00600447	0.0294867	113.163	0.0285867	0.0116583	2971.89	4.71509	0.0118071	0.0189077	0.013015	0.00192324	4.71317	0.0049727	0.0671305	48.3971	113.163	0.99515	0.00414901	1.00939	7.73841	0.480429	0.0414849	0.0331656	0.0841535	0.00664197	0.0368201	0.0331176	0.998095	0.997978	0.999905	0.99967	-0.0688663
UCSF-PDGM-037	a	1	2	0.738212	0.59151	39.8135	67.3082	67.0671	63.8201	59.2284	75.0333	40914.3	49.6877	0.347796	16509.8	0.403523	41119	0.0220428	0.150862	2813.98	0.0358165	0.0676414	1876.07	18.7261	0.0581244	0.0854831	0.0553084	0.00530715	18.7208	0.0288165	0.261601	35.8408	2813.98	0.99403	0.0611276	1.01382	4.68818	0.390567	0.0447291	0.0253614	0.267915	0.00674938	0.0387967	0.0253147	0.997984	0.997816	0.999918	0.99965	-0.192209
UCSF-PDGM-038	a	1	2	0.641879	0.577737	60.5391	104.787	88.5664	105.119	115.248	118.579	154569	67.2602	0.342191	40703.4	0.263334	154682	0.00407145	0.0311763	154.723	0.00746843	0.0114645	9180.53	4.95832	0.010901	0.0153139	0.00935201	0.000692319	4.95762	0.00526865	0.0316269	63.6331	154.723	0.998901	0.000765748	1.00123	0.356709	0.0278268	0.00335997	0.00261062	0.123951	0.00093817	0.00863275	0.00260972	0.999641	0.999625	0.999992	0.999949	-0.0731377
UCSF-PDGM-039	a	1	2	0.734779	0.517542	38.7318	74.8381	72.111	97.4166	81.3941	105.176	95358	54.9895	0.619967	16281.2	0.170738	95526	0.0185718	0.0862216	25449.4	0.0222803	0.0355988	2264.4	37.3049	0.047037	0.0664317	0.0417805	0.00748763	37.2974	0.0149044	0.516152	43.6105	25449.4	0.996758	0.262	1.0252	22.7892	1.38916	0.102705	0.0461579	0.379686	0.00768881	0.0304495	0.0460976	0.998416	0.998227	0.999861	0.99964	-0.269741
UCSF-PDGM-040	a	1	2	0.660321	0.515244	41.4443	80.4362	63.1348	103.078	109.238	109.909	84323.2	53.1137	0.387986	23968.1	0.28424	84459	0.0102128	0.0761056	369573	0.0161668	0.0345236	4060.69	187.163	0.130282	0.0988003	0.0229974	0.00317827	187.16	0.0149314	2.09183	57.8681	369573	0.997681	4.36601	1.00973	10.2793	0.587921	0.0428634	0.024193	0.245266	0.00399322	0.0177199	0.0241769	0.999143	0.999046	0.999929	0.999812	-0.175861
UCSF-PDGM-041.	a	1	2	0.763641	0.558316	56.9043	101.921	89.627	110.259	107.708	113.759	176392	77.8313	0.334017	45537.3	0.25816	176448	0.00560311	0.0424952	8993.95	0.00148666	0.0174129	38370.6	54.1472	0.0158895	0.0226911	0.0143017	0.00124579	54.1459	0.00768635	0.22577	182.198	8993.95	0.99983	0.0504574	1.00088	1.16754	0.07245	0.00521221	0.00370885	0.143944	0.000442098	0.00164999	0.00370864	0.999931	0.999923	0.99999	0.999981	-0.138367
UCSF-PDGM-042	a	1	2	0.869796	0.786077	27.6414	35.1638	38.8973	38.3275	36.1386	39.8121	11110	30.5853	0.413963	5816.54	0.523541	11200	0.0165084	0.090657	733.467	0.0175882	0.0448273	5255.97	21.7733	0.036943	0.0569339	0.0387315	0.0086651	21.7646	0.0182912	0.255906	64.6357	733.467	0.997324	0.0622466	1.00622	6.39538	0.442907	0.0364558	0.0312526	0.070922	0.0044705	0.0194084	0.0312306	0.999027	0.998919	0.999921	0.999794	-0.0973486
UCSF-PDGM-043	a	1	2	0.670215	0.496902	28.4923	57.3399	44.2832	51.788	56.8595	62.2736	16646.6	38.4301	0.332467	9483.15	0.569674	16755	0.00815075	0.0655875	40.6029	0.114505	0.030159	627.962	1.86789	0.0193713	0.0360156	0.0314151	0.00123759	1.86665	0.0124598	0.0492273	15.0105	40.6029	0.972886	0.00112621	1.03059	5.52605	0.44665	0.0627914	0.0365555	0.235495	0.0178648	0.119528	0.0362314	0.992239	0.992099	0.999879	0.998994	-0.133831
UCSF-PDGM-044	a	1	1	0.741984	0.468186	43.2321	92.3397	81.5843	97.1288	109.041	110.213	89517.1	68.5146	0.299792	32280.1	0.360603	89677	0.0104408	0.0690324	115515	0.0108237	0.0284834	4617.5	103.135	0.0657496	0.0632807	0.0251222	0.000403711	103.135	0.0124145	1.13495	63.7459	115515	0.998551	1.28412	1.0092	12.4964	0.69458	0.0461207	0.0265254	0.246658	0.003396	0.0119603	0.0265137	0.999428	0.999363	0.999927	0.999852	-0.179251
UCSF-PDGM-045,	a	1	1	0.695322	0.545881	40.9285	74.9771	59.6154	80.05	76.531	80.1062	80200.7	52.1332	0.485424	18527.4	0.231013	80184	0.0564571	0.681163	64539.6	0.106563	0.215896	492.436	45.7847	0.312262	0.334193	0.145167	0.0201908	45.7645	0.108521	0.897159	16.2517	64539.6	0.977715	0.693208	1.06607	20.1898	1.48279	0.168288	0.0570659	0.494315	0.0219114	0.127237	0.0565751	0.992005	0.991488	0.999803	0.998805	-0.28357
UCSF-PDGM-046	a	1	2	0.88308	0.614955	45.0405	73.2419	86.0233	81.8413	79.8123	94.0957	78301.2	64.6785	0.357676	24746.1	0.316038	78592	0.0163003	0.106498	5098.68	0.0185379	0.0436077	3828.57	27.8873	0.0425894	0.0624142	0.0403462	0.00407935	27.8833	0.0189443	0.254706	51.153	5098.68	0.997178	0.0609797	1.00834	2.6232	0.239245	0.028154	0.0155544	0.287626	0.00384857	0.0221648	0.0155394	0.998924	0.998815	0.999949	0.999803	-0.231875
UCSF-PDGM-047	a	1	2	0.637191	0.384957	25.137	65.2984	60.0833	58.5235	53.7587	63.0793	11519.6	41.6075	0.231862	10638.5	0.923513	11785	0.0329153	0.19013	223.864	0.624456	0.0898996	225.203	2.77055	0.0517206	0.112349	0.107319	0.00387018	2.76668	0.0362736	0.137825	8.78563	223.864	0.760705	0.00637339	1.33067	22.8089	1.88073	0.445483	0.202138	0.374903	0.125494	0.546272	0.186121	0.9421	0.941485	0.999298	0.992802	-0.206021
UCSF-PDGM-048,	a	1	2	0.614396	0.5296	40.1033	75.7238	59.1692	85.4927	86.8332	87.7553	37374.4	46.5244	0.243971	22157.9	0.592863	37949	0.0596855	0.282572	57373.5	0.026457	0.11658	2701.95	111.101	0.15622	0.216206	0.133004	0.0193286	111.081	0.0487665	1.22958	42.6058	57373.5	0.995842	1.46511	1.00863	3.98831	0.301159	0.0325631	0.0229784	0.181573	0.00530232	0.0272815	0.0229464	0.998592	0.998417	0.999929	0.999732	-0.135908
UCSF-PDGM-049	a	1	2	0.671094	0.538591	38.7241	71.899	75.0733	68.4105	72.6154	78.1665	13119.1	48.251	0.242369	11098.8	0.846003	14457	0.0528948	0.296918	2.20666e+06	0.055298	0.13662	858.975	534.954	1.43384	0.886038	0.128706	0.0252571	534.929	0.0562912	12.3546	27.0866	2.20666e+06	0.990621	151.851	1.02693	28.9093	1.44217	0.0905289	0.022482	0.43724	0.00571623	0.0314897	0.0224443	0.998383	0.998259	0.999923	0.999708	-0.284516
UCSF-PDGM-050	a	1	2	0.865978	0.560512	38.3699	68.4551	67.4685	79.0253	75.326	87.1091	66759.5	59.2806	0.433891	18341.9	0.274747	67093	0.0275412	0.175986	1033.93	0.0175061	0.0861555	2254.09	8.51697	0.0507022	0.0904017	0.073958	0.00831384	8.50866	0.0352412	0.124138	28.3935	1033.93	0.997171	0.0072379	1.00373	1.568	0.11659	0.0122264	0.00898938	0.152717	0.00247699	0.0183139	0.00898311	0.999153	0.999099	0.999973	0.999869	-0.123828
UCSF-PDGM-053	a	1	2	0.754089	0.479369	48.493	101.16	75.4321	89.3588	91.5915	91.7932	65323.4	76.2836	0.247972	31632.1	0.484238	65618	0.00737608	0.0831198	824.847	0.0112418	0.0422292	4644.01	11.8486	0.0293854	0.0413037	0.028708	0.00194955	11.8466	0.0176547	0.112118	56.7079	824.847	0.998416	0.0108645	1.00434	2.69409	0.207936	0.0202731	0.0150982	0.128905	0.00266694	0.0127325	0.0150909	0.999405	0.999342	0.999955	0.999873	-0.118804
UCSF-PDGM-055,	a	1	2	0.799116	0.606466	37.6661	62.1074	63.2851	67.8012	62.6418	76	60728.2	49.6311	0.534537	13977.6	0.230167	60815	0.00375174	0.0691975	141.796	0.239807	0.0286028	124.678	1.8167	0.0246096	0.0277838	0.0127247	0.000411994	1.81628	0.0133911	0.0482866	6.26687	141.796	0.934057	0.00155966	1.08091	3.48707	0.493432	0.131159	0.0619281	0.354629	0.0416603	0.24493	0.0601648	0.981374	0.980834	0.999768	0.997608	-0.160444
UCSF-PDGM-057	a	1	2	0.650898	0.528139	35.2056	66.6597	49.2443	73.7564	77.4919	81.2896	11327.2	43.3886	0.205599	11863.5	1.04735	12836	0.0216627	0.113607	1708.28	0.0435014	0.0468984	1551.84	20.9101	0.0544768	0.082064	0.056113	0.0042033	20.9059	0.0195146	0.364808	35.0501	1708.28	0.992386	0.126351	1.01411	9.90031	0.77362	0.0734016	0.0559344	0.118221	0.00828386	0.0302175	0.0558579	0.998378	0.998246	0.999835	0.999624	-0.167593
UCSF-PDGM-058	a	1	2	0.772262	0.659308	48.4591	73.5	74.411	80.1561	84.3801	90.0278	93811.8	56.7612	0.442223	22577.8	0.240671	93953	0.00677544	0.0730432	93836.1	0.00260145	0.0342305	34731.4	232.694	0.0384067	0.0423816	0.018733	0.00280763	232.691	0.0149852	0.999377	168.824	93836.1	0.999681	0.996959	1.00121	1.27514	0.0800051	0.00598905	0.00390636	0.158534	0.000562997	0.00286276	0.00390604	0.999883	0.999871	0.99999	0.999974	-0.189184
UCSF-PDGM-059	a	1	2	0.651641	0.448066	40.5866	90.5818	74.6324	96.8401	100.96	103.832	87030.1	59.0268	0.342917	27695.4	0.318228	87856	0.0521872	0.19144	4249.09	0.0239159	0.0693919	3228.29	21.801	0.0567321	0.115779	0.0878144	0.0219235	21.7791	0.0299957	0.219919	41.9434	4249.09	0.996067	0.0349595	1.00399	1.28492	0.107827	0.0129165	0.00842311	0.1911	0.00217708	0.014872	0.00841817	0.999321	0.999266	0.999974	0.999887	-0.184134
UCSF-PDGM-061.	a	1	1	0.729819	0.584919	65.4826	111.952	83.863	105.224	110.766	113.362	92224.2	81.7043	0.225901	43698	0.473824	91862	0.00259772	0.0258565	11096.3	0.0144997	0.00950559	3386.82	35.8862	0.0260787	0.0223412	0.00660733	0.000464275	35.8858	0.00447855	0.347553	52.4356	11096.3	0.997955	0.120294	1.01048	6.27299	0.446557	0.0395266	0.0179919	0.335549	0.00356965	0.0167967	0.0179788	0.999193	0.999105	0.999942	0.999827	-0.253089
UCSF-PDGM-063	a	1	2	0.694086	0.544958	53.2562	97.7255	88.5494	110.494	113.565	115.135	195014	67.8298	0.42889	37918.3	0.194439	195271	0.0230065	0.127211	93024.5	0.005152	0.0527535	23233.4	157.651	0.0597733	0.0869677	0.0573093	0.00588731	157.645	0.0222405	0.690208	127.494	93024.5	0.999304	0.468823	1.00134	0.901202	0.0577537	0.00518587	0.00362378	0.18664	0.000836262	0.00582918	0.00362306	0.99976	0.999738	0.999989	0.999958	-0.0972873
UCSF-PDGM-064	a	1	2	0.598781	0.42325	28.3338	66.9434	43.9659	63.2456	59.439	63.7966	21358.5	40.0844	0.346905	10731.3	0.502438	21524	0.0185076	0.0862581	21100.4	0.0266861	0.0393006	1729.14	60.8867	0.0884579	0.0923013	0.0456847	0.00688922	60.8798	0.0160341	0.99011	38.6651	21100.4	0.995917	0.971799	1.01806	16.4499	1.21416	0.102541	0.0774678	0.139383	0.0102872	0.0354874	0.0773593	0.99811	0.997932	0.999785	0.999546	-0.109273
UCSF-PDGM-065	a	1	2	0.699562	0.523556	55.287	105.599	85.6154	103.097	106.532	107.355	141224	73.873	0.33901	38685.2	0.273928	141884	0.011386	0.102505	45510.8	0.00956608	0.0408565	5546.89	57.509	0.0482218	0.0594207	0.0319675	0.000736019	57.5083	0.0183836	0.566357	69.6261	45510.8	0.998732	0.31723	1.01082	13.4194	0.788896	0.0546343	0.0318444	0.245723	0.00393356	0.0134108	0.0318282	0.999357	0.999287	0.999914	0.999831	-0.251509
UCSF-PDGM-066	a	1	2	0.533349	0.435522	13.6191	31.2708	33.7343	33.1361	19.3132	33.7491	2816.33	16.6782	0.463129	2082.43	0.739413	2840	0.0605105	0.348324	152531	0.119497	0.0969379	352.753	181.688	1.30457	0.834421	0.119115	0.0257318	181.662	0.0462452	7.32857	17.3472	152531	0.978309	53.0117	1.10682	112.133	7.26468	0.564925	0.391824	0.170099	0.0529067	0.143614	0.388975	0.990482	0.989393	0.998921	0.997649	-0.166958
UCSF-PDGM-067	a	1	2	0.63882	0.536483	55.9783	104.343	76.0066	134.213	151.822	157.598	136490	66.6564	0.392739	32642.4	0.239155	136581	0.0189073	0.0963949	2656.58	0.00273458	0.0338856	21339.7	25.9397	0.0278566	0.0526863	0.040531	0.00119977	25.9385	0.015137	0.139465	127.816	2656.58	0.999663	0.0166748	1.00158	1.9465	0.119956	0.00895137	0.00651286	0.116266	0.000840938	0.00362202	0.00651211	0.999848	0.999834	0.999983	0.999963	-0.111743
UCSF-PDGM-068	a	1	2	0.635889	0.430987	32.2452	74.8169	62.3939	75.6902	77.8781	85.3991	62487.5	47.5753	0.49547	15369.6	0.245963	62652	0.0230478	0.163621	1378.9	0.11836	0.062663	354.213	7.58142	0.0602573	0.0830621	0.0482946	0.00398107	7.57744	0.0284856	0.148354	11.5222	1378.9	0.973228	0.0151096	1.03464	3.43902	0.383748	0.0703037	0.0279008	0.413555	0.0138754	0.0950767	0.0277066	0.994281	0.994045	0.999902	0.999221	-0.272144
UCSF-PDGM-069	a	1	2	0.772611	0.70508	39.6755	56.2709	63.1585	55.9464	56.2228	71.6798	39440.8	43.4755	0.426011	13153.1	0.333489	39508	0.0192465	0.122027	1.33999e+06	0.0143207	0.0546075	5107.8	604.813	0.331427	0.229058	0.0508155	0.00909233	604.804	0.0229711	5.82382	63.5212	1.33999e+06	0.997926	33.8644	1.00605	4.29436	0.298137	0.0265602	0.0176046	0.209672	0.00308271	0.014947	0.0175947	0.999289	0.999212	0.999949	0.999853	-0.187175
UCSF-PDGM-070	a	1	2	0.686436	0.485826	46.3343	95.3723	70.214	99.3227	101.242	106.156	85856.2	65.467	0.335646	28040.4	0.326597	86162	0.0194917	0.0957772	2789.59	0.0069967	0.0475874	9831.73	23.8429	0.0306192	0.0580814	0.0481195	0.0109915	23.8319	0.0192029	0.179933	87.7581	2789.59	0.999049	0.0290026	1.00303	3.0808	0.199153	0.0155458	0.0107803	0.176086	0.00153126	0.00715379	0.0107778	0.999688	0.999659	0.999971	0.999931	-0.174405
UCSF-PDGM-071.	a	1	2	0.339413	0.310418	38.7841	124.941	52.2015	102.24	111.647	115.797	46957.5	42.4067	0.277087	22716.3	0.483763	47511	0.0294574	0.19223	3.02385e+06	0.0374719	0.0724018	1520.95	534.557	0.853579	0.537922	0.0870322	0.00284651	534.554	0.0312902	7.97779	33.7907	3.02385e+06	0.993991	63.3558	1.02247	11.9374	0.863391	0.0832408	0.0447819	0.291848	0.00963203	0.0446112	0.0446878	0.997596	0.997329	0.999857	0.999522	-0.19781
UCSF-PDGM-072	a	1	2	0.667009	0.561926	34.0456	60.5874	49.0918	66.6483	66.1891	68.8622	14561.4	40.4123	0.348991	8263.02	0.567461	14714	0.0175616	0.128063	1192.54	0.0173109	0.0595191	4023.48	22.6276	0.0464265	0.0743612	0.0555066	0.00453241	22.6231	0.0246899	0.28469	57.6331	1192.54	0.997284	0.0755186	1.00277	2.29578	0.124077	0.00905703	0.00464463	0.239859	0.00131515	0.0104343	0.00464247	0.999538	0.999509	0.999986	0.99993	-0.182898
UCSF-PDGM-073	a	1	1	0.907453	0.868381	53.1539	61.2104	73.5391	72.0278	74.3236	82.9337	114240	55.5455	0.621313	18325.3	0.160411	114741	0.0109812	0.0811692	15362.7	0.00288759	0.037848	52009.9	100.437	0.0382954	0.0516447	0.0319827	0.00050678	100.436	0.0158631	0.36591	196.292	15362.7	0.999599	0.131223	1.00069	0.808676	0.0528017	0.0039553	0.00350566	0.0482192	0.000537333	0.00387966	0.00350536	0.999848	0.999843	0.999992	0.999974	-0.0629106
UCSF-PDGM-074	a	1	2	0.4833	0.451209	36.9799	81.9574	51.0882	90.2497	70.2353	90.8735	38294.9	39.61	0.314002	17497.6	0.456918	38919	0.040222	0.157574	772.789	0.0823814	0.0611872	726.913	5.8709	0.0431177	0.101346	0.0899992	0.00640797	5.86449	0.025529	0.140913	19.3793	772.789	0.983355	0.00958528	1.0362	10.5692	0.888378	0.108229	0.068452	0.226798	0.020665	0.114154	0.0680196	0.993008	0.992572	0.999778	0.998904	-0.131121
UCSF-PDGM-075	a	1	2	0.369728	0.332263	24.5669	73.938	35.5106	74.3236	54.231	82.0549	9985.17	27.337	0.259329	8647.08	0.865993	10157	0.0779234	0.195268	2799.04	0.025983	0.0567228	1923.94	30.1769	0.0643695	0.153945	0.126097	0.0139282	30.1629	0.0242034	0.524954	40.0947	2799.04	0.996066	0.251878	1.01887	15.6746	1.16913	0.100562	0.0714993	0.166756	0.00996357	0.0319772	0.0713945	0.99824	0.998032	0.999795	0.999556	-0.125155
UCSF-PDGM-076	a	1	2	0.773926	0.507297	48.3515	95.312	82.5409	79.7057	86.0523	87.8521	22347.8	73.7645	0.203871	18819.9	0.842139	22833	0.0287527	0.138321	8052.32	0.0653332	0.0501525	804.268	25.3323	0.0945009	0.116063	0.0658278	0.00322098	25.3291	0.0216584	0.593853	25.6139	8052.32	0.988654	0.339191	1.03717	23.4884	1.78074	0.165543	0.111864	0.196919	0.0196491	0.077178	0.111465	0.99553	0.995086	0.999665	0.999064	-0.14476
UCSF-PDGM-077	a	1	2	0.69494	0.563619	53.5941	95.0893	77.7817	98.4886	103.586	103.745	139261	66.0814	0.384614	33781.4	0.242577	139678	0.0176764	0.096073	1.20712e+06	0.00875663	0.0360871	5661.88	327.198	0.141889	0.116135	0.0343569	0.00449017	327.194	0.0160729	2.93975	69.3707	1.20712e+06	0.998869	8.62867	1.00439	4.88017	0.252913	0.0161394	0.00453915	0.329601	0.000842177	0.0040221	0.00453824	0.999824	0.999802	0.999986	0.99996	-0.318531
UCSF-PDGM-078	a	1	2	0.630027	0.595343	35.985	60.4442	50.2494	67.4759	56.0803	72.3533	45592.6	38.0815	0.529291	11660.6	0.255756	45648	0.0172508	0.118932	706.944	0.0126085	0.0502888	3868.44	11.7912	0.03884	0.057426	0.035272	0.00604068	11.7852	0.0223896	0.124446	48.3843	706.944	0.998205	0.0121891	1.00606	3.96987	0.270402	0.0247449	0.0152143	0.200074	0.00298707	0.0145451	0.0152052	0.999308	0.999235	0.999953	0.999855	-0.145029
UCSF-PDGM-079	a	1	2	0.739729	0.656792	46.22	70.3723	57.8014	73.9797	75.3923	77.4403	51972.5	52.0565	0.359933	18711.6	0.36003	52063	0.0189044	0.143668	51758.7	0.00795991	0.0628984	7818.02	111.742	0.0808292	0.098608	0.0544277	0.00599211	111.736	0.0267224	0.997073	82.5432	51758.7	0.998925	0.984432	1.00462	6.99121	0.369516	0.0234303	0.0142511	0.271677	0.00187925	0.00857998	0.0142471	0.999618	0.999581	0.999963	0.999916	-0.158175
UCSF-PDGM-080	a	1	2	0.76559	0.58817	32.723	55.6352	58.6003	57.3062	56.2228	63.5059	31145.2	42.5938	0.437145	10951	0.351611	31178	0.0268752	0.119232	179.36	0.66145	0.0479121	78.787	1.43818	0.0312764	0.0624922	0.0475319	0.0153572	1.42283	0.0207175	0.075847	4.21764	179.36	0.749469	0.0018475	1.31277	11.7067	1.22731	0.394247	0.174123	0.38145	0.135084	0.585953	0.15564	0.935798	0.934976	0.999357	0.992155	-0.155679
UCSF-PDGM-082	a	1	2	0.507515	0.43486	42.9532	98.7748	63.8122	85.5862	84.1546	95.8332	47540.4	50.1297	0.295165	21501.1	0.45227	47941	0.0300705	0.184184	1217.35	0.104907	0.0777817	509.444	6.87416	0.0594075	0.100616	0.0750802	0.00859197	6.86557	0.0331768	0.15935	15.1141	1217.35	0.977788	0.0152689	1.02801	5.20197	0.475039	0.0692925	0.0355377	0.308229	0.0137001	0.0854097	0.0353475	0.995005	0.99467	0.999878	0.999252	-0.192489
UCSF-PDGM-089	a	1	1	0.948533	0.715784	63.284	88.4122	95.3415	98.4886	103.092	107.224	196878	83.8618	0.396939	41231.1	0.209425	197151	0.0102014	0.126362	436102	0.0405393	0.0377457	1384.83	117.011	0.237655	0.164503	0.028389	0.000437825	117.01	0.0186288	1.48729	30.9707	436102	0.993118	2.18496	1.03768	18.4651	1.23108	0.108473	0.0231125	0.649715	0.008104	0.0515347	0.0230446	0.997231	0.997013	0.99992	0.999564	-0.346063
UCSF-PDGM-108	a	1	1	0.512926	0.454765	46.6673	102.619	64.5368	110.549	108.374	111.108	159909	52.6357	0.577857	24655.4	0.154184	159990	0.0151426	0.0944768	5.63307e+07	0.196505	0.025943	122.192	413.393	4.57101	2.4395	0.0294477	0.00511322	413.388	0.012524	18.764	10.2589	5.63307e+07	0.962201	346.137	1.49185	293.073	19.9764	1.57896	0.271307	0.707313	0.0629724	0.223822	0.267252	0.984323	0.982454	0.999088	0.996845	-0.359202
UCSF-PDGM-119	a	1	1	0.626181	0.559695	50.0455	89.4157	72.4983	81.0494	91.2853	92.957	76364.2	55.9904	0.370835	23472.7	0.307378	76742	0.00490439	0.0519671	1477.21	0.00271119	0.0207877	28805.6	28.6083	0.0189572	0.0247693	0.0143499	0.000639071	28.6076	0.0094718	0.138741	154.508	1477.21	0.999661	0.0186356	1.00071	0.669912	0.0409216	0.00343471	0.0027688	0.0764168	0.000512812	0.00316536	0.00276852	0.999873	0.999861	0.999992	0.999975	-0.0411348
UCSF-PDGM-124	a	1	1	0.706155	0.608284	19.9782	32.8436	32.311	31.257	25.632	35.9722	2929.79	23.1927	0.333072	2972.84	1.01469	3059	0.0485339	0.205133	94.5543	1.43807	0.0790853	33.7105	1.5995	0.0666342	0.126836	0.0981169	0.0215016	1.57799	0.0330551	0.175813	4.65541	94.5543	0.487002	0.0148229	2.70107	406.74	30.2168	3.42617	0.795837	0.615872	0.350614	1.07762	0.671192	0.862359	0.856312	0.997188	0.980576	-0.230514
UCSF-PDGM-132	a	1	1	0.824272	0.729762	45.0812	61.7752	63.1585	76.5572	68.469	76.7529	93751.9	50.9196	0.672994	14829.5	0.158178	93779	0.0279699	0.215566	2110.9	0.108895	0.0880227	318.324	7.09092	0.0680493	0.102431	0.0675761	0.00849097	7.08243	0.0390765	0.150031	9.20744	2110.9	0.973612	0.0120173	1.03651	1.71511	0.215518	0.0567603	0.0255385	0.380173	0.014832	0.105697	0.0253151	0.993343	0.99323	0.999911	0.999154	-0.314805
UCSF-PDGM-156	a	1	1	0.695138	0.528374	41.7411	78.9992	64.6607	86.0058	77.666	86.4754	93261.5	54.9153	0.453588	21925.9	0.235102	93295	0.0224259	0.0749433	445.517	0.0441746	0.0190632	1110.88	4.62711	0.0217589	0.0447467	0.0333444	0.000938599	4.62617	0.0091096	0.0691039	22.165	445.517	0.991774	0.00277309	1.0156	3.55516	0.312999	0.0421768	0.0243764	0.269061	0.00804404	0.052304	0.0243105	0.997196	0.997028	0.999919	0.999569	-0.206582
UCSF-PDGM-162	a	1	1	0.668441	0.60664	48.4397	79.8491	75.0267	95.2575	105.65	107.569	109024	53.3744	0.395518	27903.9	0.255944	108994	0.182185	0.856159	1.05665e+06	0.0328386	0.223461	1749.49	260.528	0.534576	0.617554	0.310527	0.0811331	260.447	0.107639	3.11361	35.1491	1.05665e+06	0.994579	9.31321	1.0185	7.57105	0.597284	0.0636215	0.0342119	0.30313	0.00820438	0.0423218	0.0341429	0.997772	0.997562	0.999887	0.999584	-0.211395
UCSF-PDGM-174	a	1	1	0.442969	0.372289	55.1648	148.177	98.5951	136.473	121.433	147.139	166796	65.6379	0.377133	38855	0.232949	166968	0.0212951	0.28307	961955	0.0952585	0.102332	335.259	101.839	0.506284	0.357386	0.0635482	0.0021146	101.837	0.0481425	2.40027	16.1939	961955	0.98257	5.63359	1.12412	41.7178	3.55521	0.363297	0.0684113	0.682918	0.0206733	0.10489	0.067974	0.993659	0.993077	0.999763	0.998913	-0.403289
UCSF-PDGM-190	a	1	1	0.567392	0.405892	29.3344	72.2714	49.3964	75.9276	62.8013	76.5898	54396	41.0062	0.583159	11905.3	0.218864	54419	0.0348923	0.243028	7.90665e+06	0.042528	0.0752755	1121.45	683.865	1.38308	0.815697	0.0683165	0.00797581	683.857	0.0361434	12.0537	29.9808	7.90665e+06	0.993178	144.627	1.0259	15.1986	1.1676	0.113402	0.075758	0.198295	0.0137602	0.0536577	0.0755651	0.997009	0.996668	0.999766	0.999343	-0.123946
UCSF-PDGM-205	a	1	1	0.616891	0.574873	49.2196	85.6181	68.7677	96.5194	95.2575	97.0361	115231	52.8171	0.442021	25907.2	0.224828	115490	0.0299959	0.131332	912721	0.0112905	0.0475894	5129.36	360.172	0.171453	0.157155	0.06256	0.00952145	360.162	0.0205475	2.81123	62.7889	912721	0.998425	7.87834	1.00423	2.11025	0.167776	0.0169889	0.0106116	0.20559	0.00213364	0.0111138	0.0106069	0.999494	0.99944	0.999966	0.999896	-0.141279
UCSF-PDGM-206	a	1	1	0.468916	0.384211	38.8945	101.232	66.1891	103.368	95.4254	103.475	89526.5	47.4693	0.471377	20531.3	0.229332	89578	0.0564286	0.211632	2069.07	0.0387706	0.0774448	866.271	6.93395	0.0523511	0.123879	0.104969	0.0169027	6.91705	0.0328809	0.15198	16.6712	2069.07	0.992854	0.00775209	1.01025	2.98959	0.21272	0.0265342	0.0166874	0.223403	0.00634717	0.0450947	0.0166467	0.997636	0.997513	0.999943	0.999654	-0.117843
UCSF-PDGM-290	a	1	1	0.664876	0.5898	44.0444	74.6769	59.2115	89.2693	84.0952	89.4259	104811	49.6509	0.660113	16285.6	0.15538	104855	0.0470979	0.254797	58134.2	0.0708478	0.106185	695.059	36.6164	0.140457	0.189688	0.115439	0.00781112	36.6086	0.0446764	0.744597	23.0685	58134.2	0.987293	0.518443	1.06355	32.6818	2.40841	0.22758	0.112017	0.341394	0.0246526	0.106132	0.111394	0.993587	0.992961	0.99964	0.99877	-0.184065
UCSF-PDGM-324	a	1	1	0.771476	0.492374	35.6319	72.3676	65.146	85.3288	85.2877	87.6641	55214.7	55.8299	0.410621	17077.1	0.309285	55239	0.233258	0.499744	7961.67	0.494386	0.145849	235.094	5.76177	0.086289	0.357659	0.340162	0.148408	5.61336	0.0600967	0.379646	8.29357	7961.67	0.818385	0.0162111	1.23561	28.8148	1.97458	0.341544	0.14152	0.41303	0.0995031	0.468772	0.13148	0.953347	0.95292	0.999484	0.994255	-0.174033
UCSF-PDGM-407	a	1	1	0.889614	0.646453	39.7652	61.5129	65.7875	78.6003	68.9638	79.4796	78937.1	54.7227	0.548526	16223.4	0.205523	78991	0.295028	1.23161	286912	0.00291755	0.456118	41817	422.23	0.338471	0.724165	0.595132	0.0196653	422.21	0.195337	1.90584	181.515	286912	0.99962	3.1078	1.00098	1.32568	0.0875134	0.00643991	0.00572941	0.0752282	0.000750745	0.00447857	0.00572882	0.99982	0.999807	0.999986	0.999966	-0.10469
UCSF-PDGM-415	a	1	1	0.685918	0.33896	17.2798	50.9788	39.0512	52.469	54.9181	54.9545	12494.5	34.9673	0.437226	5955.57	0.476657	12597	0.052694	0.154794	165.898	1.0418	0.0538103	86.1702	1.51281	0.0348883	0.101151	0.0918303	0.0216944	1.49111	0.0225078	0.114759	5.64885	165.898	0.565173	0.00293808	1.84448	34.1389	3.33086	0.970869	0.396514	0.420838	0.258713	0.88672	0.328567	0.882576	0.880292	0.998556	0.985149	-0.174238
UCSF-PDGM-427	a	1	1	0.766698	0.604276	47.5969	78.7669	111.973	117.175	84.2021	134.648	119869	60.3904	0.536357	21919.7	0.182864	119969	0.0545926	0.678791	1.25758e+06	0.013606	0.188206	8625.6	500.548	0.472898	0.412703	0.118737	0.0173339	500.53	0.101088	3.23767	74.0972	1.25758e+06	0.997851	10.3122	1.00499	2.58392	0.182081	0.017845	0.0126639	0.173885	0.00285071	0.0192774	0.0126556	0.999107	0.999058	0.999963	0.999855	-0.204818
UCSF-PDGM-432	a	1	1	0.810254	0.633222	49.6439	78.3989	69.8713	86.6083	85.1587	91.5369	132230	63.523	0.487728	25735.1	0.194624	132276	0.0119843	0.0570596	1573.34	0.102892	0.0187366	325.469	5.36545	0.0294363	0.0420445	0.0271432	0.00151689	5.36393	0.00827736	0.109061	14.675	1573.34	0.979698	0.0101266	1.08846	18.1916	1.77539	0.228819	0.0485953	0.649825	0.0180688	0.102546	0.048256	0.993809	0.993308	0.999826	0.999022	-0.444088
UCSF-PDGM-460	a	1	1	0.79373	0.718356	49.946	69.5281	66.7533	85.3756	146.441	147.36	109443	55.1866	0.515113	21480.3	0.196269	109548	0.0489501	2.5868	1.34003e+07	0.201589	0.523768	159.244	348.64	3.26315	2.16375	0.17484	0.00513812	348.635	0.353136	11.06	10.8596	1.34003e+07	0.956943	117.642	1.24487	74.7892	6.27654	0.676233	0.13937	0.659003	0.046847	0.216775	0.13709	0.984906	0.983528	0.999509	0.9975	-0.376501
UCSF-PDGM-517	a	1	1	0.668641	0.578179	42.8264	74.0712	65.9242	79.511	67.2681	81.6946	51149.6	49.527	0.32648	20410.6	0.399037	51180	0.118389	0.55923	7152.99	0.676856	0.223877	58.2795	7.59025	0.149834	0.30409	0.2472	0.0167227	7.57353	0.095335	0.373847	4.04918	7152.99	0.74759	0.0472908	1.42843	8.00308	1.41658	0.551845	0.130074	0.617359	0.104405	0.493548	0.118997	0.950691	0.949944	0.999505	0.993933	-0.343828
UCSF-PDGM-529	a	1	1	0.71163	0.64666	60.3255	93.2877	75.2861	81.6088	87.6641	88.955	59105.2	66.3864	0.26821	27358.6	0.462879	59503	0.0863387	0.412921	7611.02	0.468745	0.155802	92.7598	7.43557	0.132196	0.246297	0.189571	0.00751321	7.42805	0.066598	0.357645	7.24308	7611.02	0.86518	0.0672479	1.34866	56.7941	5.45299	0.775068	0.224125	0.549588	0.102705	0.460616	0.213403	0.960057	0.957883	0.999194	0.994296	-0.248097
UCSF-PDGM-531	a	1	1	0.691696	0.61719	51.4577	83.3741	69.3397	90.05	105.361	108.356	121557	57.6695	0.40815	29074.9	0.239187	121707	0.0364414	0.295512	27454.4	0.0824936	0.107349	449.789	24.8584	0.139075	0.168251	0.0881863	0.0107117	24.8477	0.0490092	0.47495	17.4297	27454.4	0.984133	0.197269	1.06696	22.5401	1.84727	0.192223	0.0550366	0.556376	0.0186452	0.101417	0.0546775	0.993901	0.993406	0.999805	0.999004	-0.254014
UPENN-GBM-00001	a	1	2	0.882059	0.679269	27.1977	40.0396	42.45	49.7293	47.2652	50.04	21520.4	35.3173	0.522414	7162.02	0.332802	21575	0.139651	0.352835	1362.73	2.4819	0.112125	5.69463	1.02325	0.0688999	0.235038	0.217767	0.0565584	0.966688	0.0475961	0.251322	1.22881	1362.73	0.215178	0.00791953	12.7563	232.348	19.7788	7.05396	1.58692	0.632512	0.834505	1.6886	0.873952	0.672513	0.649686	0.994048	0.953168	-0.175339
UPENN-GBM-00002	a	1	2	0.807399	0.571741	52.9995	92.6984	83.7616	105.802	107.355	108.894	155026	74.8446	0.369247	37795.2	0.243799	155217	0.107025	0.377055	10812.7	0.573537	0.139935	64.5932	5.63216	0.0917453	0.228089	0.198419	0.00820721	5.62395	0.0591226	0.263936	3.96405	10812.7	0.791857	0.0176376	1.29478	4.21457	0.840767	0.364628	0.122287	0.495227	0.107664	0.502985	0.110476	0.947985	0.94747	0.999528	0.993711	-0.220024
UPENN-GBM-00003	a	1	2	0.460529	0.423613	36.8791	87.0586	52.6118	91.2414	90.2552	91.5096	48345.6	40.093	0.414428	15486	0.320319	48423	0.155686	0.410233	4250.85	0.248127	0.136111	182.483	6.88346	0.0882781	0.264928	0.231777	0.0842371	6.79922	0.0576168	0.296287	6.67613	4250.85	0.92884	0.0175988	1.08922	2.43741	0.390263	0.127318	0.0596758	0.356271	0.0451501	0.264413	0.057607	0.978932	0.978573	0.999775	0.997385	-0.172173
UPENN-GBM-00004	a	1	2	0.582709	0.381169	34.6851	90.9967	61.3922	87.3212	88.6002	90.1221	32496.8	53.0246	0.299199	16459.5	0.506497	32718	0.234172	0.570967	6209.2	1.14738	0.167887	64.6158	5.44542	0.118934	0.391299	0.353518	0.0658028	5.37962	0.0708339	0.435637	5.0483	6209.2	0.522279	0.0366647	2.07094	27.6776	3.20735	1.12364	0.396865	0.477891	0.292644	0.95028	0.3097	0.864532	0.862049	0.998506	0.983083	-0.172286
UPENN-GBM-00005	a	1	2	0.88475	0.510702	37.6303	73.6834	72.111	84.7231	77.6466	84.7762	67260.8	65.1915	0.392661	20369.2	0.302839	67378	0.203289	0.408298	6826.31	1.5994	0.103424	16.5247	2.04501	0.0637552	0.306426	0.300484	0.0988114	1.9462	0.0432243	0.318298	1.70551	6826.31	0.401183	0.007417	4.97501	31.5903	2.48477	1.90312	0.3818	0.665419	0.327669	0.984812	0.272237	0.842914	0.840866	0.998533	0.980887	-0.291027
UPENN-GBM-00006	a	1	2	0.757814	0.65958	41.7789	63.3417	61.4654	72.8011	70.9366	76.0263	53310.3	48.0012	0.424602	16132.8	0.30262	53448	0.144464	0.363416	3855.32	1.13271	0.118272	62.7489	3.31346	0.0701277	0.251337	0.242729	0.0473856	3.26607	0.049027	0.268574	3.2541	3855.32	0.484251	0.00896197	2.34553	19.0237	1.55944	0.986433	0.301134	0.532333	0.262984	0.858655	0.230637	0.871913	0.871172	0.998855	0.984633	-0.216133
UPENN-GBM-00007	a	1	2	0.732734	0.534468	39.953	74.7528	72.3671	82.0061	79.4796	82.1523	66768.8	54.7739	0.427145	18633.3	0.279073	67397	0.0500555	0.0958668	356.393	1.51318	0.0239192	15.2526	0.491941	0.0146072	0.070247	0.0666956	0.0253002	0.466641	0.0101243	0.0727184	1.54763	356.393	0.421891	0.000353328	4.33221	10.982	1.24615	1.5938	0.323036	0.662915	0.297212	0.911112	0.232903	0.854465	0.853617	0.998752	0.982594	-0.292013
UPENN-GBM-00008	a	1	2	0.75421	0.586816	29.2325	49.8154	60.959	48.5077	52.7731	61.1474	26139.8	37.5712	0.453697	9388.3	0.359157	26074	0.0430454	0.0777208	99.3894	2.66706	0.0199533	3.25467	0.164087	0.0110832	0.0602291	0.0598862	0.0244702	0.139617	0.00815471	0.0617399	0.402952	99.3894	0.17664	0.000184277	21.3128	170.854	6.70149	7.92981	1.43473	0.69351	0.838528	1.63897	0.713161	0.660232	0.637114	0.994539	0.952522	-0.207277
UPENN-GBM-00009	a	1	2	0.724206	0.426148	45.4278	106.601	76.6551	126.036	86.0523	132.718	101942	77.2009	0.319538	33026.6	0.323974	102070	0.168428	0.466083	10580.4	1.51395	0.149747	17.8443	3.14272	0.0998105	0.291251	0.253066	0.0578445	3.08487	0.0645052	0.32196	2.44044	10580.4	0.403185	0.0188311	3.03825	28.4904	3.97677	1.94846	0.46525	0.614305	0.359305	1.06125	0.333547	0.833118	0.829578	0.998224	0.979181	-0.24022
UPENN-GBM-00010	a	1	2	0.337014	0.291338	28.4788	97.7517	41.4367	98.9798	94.7259	100.29	24788.8	32.9437	0.309169	13298.2	0.536458	25124	0.144053	0.28937	1233.3	1.56329	0.0755874	15.0808	1.44504	0.0463031	0.212622	0.206155	0.0437534	1.40129	0.0312566	0.22156	1.6799	1233.3	0.413159	0.00388039	5.86131	19.4671	2.15268	1.58919	0.579662	0.465028	0.440161	1.16493	0.38217	0.796757	0.792031	0.997794	0.974523	-0.14335
UPENN-GBM-00011	a	1	2	0.853381	0.613377	41.7166	68.0113	67.624	77.4661	78.1025	79.2338	79120	58.0396	0.466109	19121.5	0.241677	79314	0.111678	0.318983	3634.21	2.15306	0.105571	5.01139	1.19452	0.0655514	0.197244	0.174899	0.0487238	1.14579	0.0455093	0.214057	1.23016	3634.21	0.278089	0.00691531	7.12577	89.3808	10.303	4.60761	0.678963	0.742667	0.47283	1.26038	0.450497	0.790979	0.782882	0.997404	0.972823	-0.299647
UPENN-GBM-00012	a	1	2	0.594129	0.46487	43.7608	94.1356	71.0282	105.304	105.171	105.707	83680.1	55.9287	0.340791	27148.4	0.32443	83580	0.203201	0.557344	13243.9	0.801342	0.183117	82.9162	6.7793	0.118243	0.359963	0.320744	0.0390398	6.74026	0.0781956	0.398067	4.57076	13243.9	0.670102	0.0288839	1.5259	11.5448	1.48297	0.596187	0.191225	0.512993	0.160453	0.652388	0.164981	0.922742	0.922066	0.999275	0.990646	-0.228038
UPENN-GBM-00013	a	1	2	0.394243	0.25558	20.7831	81.3175	60.6053	45	59.6154	64.6993	3696.33	32.0588	0.308234	3750.74	1.01472	3835	0.34814	0.631445	976.545	2.7519	0.145677	5.58391	1.23495	0.0929327	0.488861	0.481394	0.0592318	1.17572	0.060368	0.504619	0.442082	976.545	0.186835	0.0156554	41.5125	210.678	5.0993	6.80323	2.35127	0.484324	1.05184	1.8897	1.22945	0.616144	0.583713	0.991325	0.941928	-0.115113
UPENN-GBM-00014	a	1	2	0.580046	0.50268	46.3435	92.193	77.1038	101.237	89.1067	103.213	89635.6	53.4762	0.37581	25773.2	0.287534	89867	0.107827	0.325338	4368.1	0.825784	0.106686	62.4328	3.46785	0.0733713	0.193626	0.160706	0.0430259	3.42482	0.0465616	0.220468	4.30886	4368.1	0.673735	0.0111153	1.51395	16.076	1.95211	0.646968	0.190217	0.542025	0.147416	0.619957	0.167985	0.930295	0.929438	0.999286	0.991446	-0.261511
UPENN-GBM-00015	a	1	2	0.605399	0.389886	43.621	111.882	91.8314	106.668	134.737	136.605	89395.8	67.733	0.266989	36213.4	0.405091	89827	0.188503	0.43417	9562.18	0.810227	0.123907	64.0915	5.1291	0.080922	0.304894	0.287289	0.0523598	5.07674	0.0515842	0.326268	3.48965	9562.18	0.663215	0.0134906	1.53571	4.35225	0.90221	0.544395	0.226205	0.41309	0.203455	0.752808	0.184062	0.900887	0.900126	0.999131	0.988098	-0.145536
UPENN-GBM-00016	a	1	2	0.681468	0.435926	27.7947	63.76	56.3028	60.8276	61.6847	69.6707	29884.2	43.4504	0.403184	11550.7	0.386515	30137	0.18332	0.555437	4734.22	1.11496	0.200602	52.187	5.35079	0.121719	0.358004	0.333243	0.0518564	5.29894	0.0822612	0.396346	3.42538	4734.22	0.516557	0.0289231	2.03939	15.5846	1.83486	0.963932	0.291466	0.533857	0.244561	0.838656	0.230573	0.882276	0.881193	0.998896	0.985743	-0.223221
UPENN-GBM-00017	a	1	2	0.721599	0.546864	28.8622	52.7776	49.2037	66.4078	57.5587	67.0969	35381.8	38.0843	0.605834	8603.01	0.243148	35425	0.16903	0.267924	1736.9	2.18104	0.0510357	7.71514	0.694134	0.0318916	0.217349	0.213171	0.0914604	0.602674	0.0213865	0.221428	1.1674	1736.9	0.267589	0.00178962	15.1445	89.4625	6.53149	3.95907	1.14299	0.552266	0.717587	1.50137	0.616715	0.695371	0.679473	0.995675	0.959079	-0.143127
UPENN-GBM-00018	a	1	2	0.596368	0.444794	51.9528	116.802	78.7464	115.278	120.839	120.843	102347	69.6569	0.282372	37472.5	0.366131	102867	0.203885	0.644032	21180.6	0.162196	0.263611	327.394	13.4832	0.15318	0.397571	0.347302	0.021402	13.4618	0.10806	0.453765	8.81359	21180.6	0.956495	0.0478401	1.04835	2.86597	0.265309	0.0674162	0.0375456	0.279642	0.0298653	0.192232	0.0366445	0.985741	0.985612	0.999859	0.998264	-0.112542
UPENN-GBM-00019	a	1	2	0.58743	0.444927	30.41	68.3483	46.6905	70.5195	71.5681	71.7914	42778.8	40.1498	0.537832	10998.2	0.257095	42875	0.13371	0.364428	2674.16	1.87118	0.113308	6.83321	1.59592	0.0739188	0.230151	0.206284	0.0111269	1.5848	0.0488244	0.249742	1.44239	2674.16	0.343586	0.00940151	7.60358	48.3023	6.75226	3.0572	0.657085	0.644474	0.472794	1.25164	0.428639	0.788907	0.781013	0.997482	0.972761	-0.222153
UPENN-GBM-00020	a	1	2	0.717338	0.587964	28.8137	49.006	49.366	50.4777	42.0119	51.5946	19196.6	35.1539	0.464535	7463.6	0.388798	19252	2.55109	8.16679	575760	2.93185	2.73497	5.81996	17.8233	1.83684	4.89314	4.20682	0.752922	17.0704	1.17893	5.46868	1.556	575760	0.16626	5.96365	25.2114	2257.14	135.184	20.3642	1.44651	0.867331	0.763315	1.62072	0.842849	0.697959	0.678538	0.994577	0.957139	-0.331222
UPENN-GBM-00021	a	1	2	0.666771	0.456193	33.7978	74.0867	50.5668	84.214	87.4643	87.6242	37541.7	49.3988	0.325958	16634.1	0.443083	37804	0.271558	0.535203	6577.83	1.22336	0.135919	27.626	3.43828	0.084966	0.40058	0.391542	0.0503717	3.38791	0.0573831	0.417131	2.20425	6577.83	0.545144	0.0135337	4.68569	12.4733	1.21633	0.969557	0.362317	0.455313	0.304295	0.946724	0.268212	0.854278	0.852646	0.998616	0.982268	-0.158639
UPENN-GBM-00022	a	1	2	0.682449	0.489727	48.3665	98.7623	76.9415	108.683	110.635	115.84	114449	67.4002	0.345509	32993.9	0.288284	114924	3.60891	13.9911	1.84852e+07	0.0548873	5.01906	1005.66	608.823	3.85345	8.14604	6.43509	1.64171	607.181	2.17787	12.6826	25.6471	1.84852e+07	0.989532	94.4895	1.01881	8.41771	0.488544	0.0426216	0.00967861	0.599115	0.00605963	0.0494582	0.00964082	0.997336	0.997253	0.999964	0.999654	-0.266585
UPENN-GBM-00023	a	1	2	0.792728	0.650034	51.3374	78.9765	70.2567	87.1149	80.1124	90.1443	96991.5	62.6069	0.364728	27990.1	0.288583	97619	0.0963273	0.334185	5270.36	0.212706	0.133257	189.311	6.26806	0.0814835	0.19999	0.171037	0.0451933	6.22287	0.0552594	0.232356	6.73821	5270.36	0.940081	0.0139931	1.07625	4.95596	0.504107	0.115234	0.0539453	0.354804	0.0397859	0.238978	0.0523422	0.981274	0.981069	0.999801	0.997697	-0.156522
UPENN-GBM-00024	a	1	2	0.953924	0.659512	37.6247	57.0493	68.0074	69.0652	67.897	73.736	54311.1	54.4207	0.39464	17574.2	0.323584	54363	3.52152	6.96212	1.63109e+06	1.73266	1.84809	19.2436	31.3495	1.13485	5.24813	5.11076	1.51199	29.8375	0.764881	5.47757	2.19254	1.63109e+06	0.36529	2.46085	6.85583	56.8553	4.48497	2.26851	0.562177	0.602213	0.417733	1.13918	0.383143	0.807996	0.803657	0.99786	0.975857	-0.22492
UPENN-GBM-00025	a	1	2	0.739712	0.312256	21.404	68.5464	48.6621	50.2494	48.2597	52.1632	2198.04	50.7046	0.219789	3719.65	1.69226	2641	0.136335	0.363443	178.98	2.86875	0.121877	5.55211	0.844772	0.0730523	0.24274	0.228544	0.0480075	0.796764	0.051134	0.260326	1.07715	178.98	0.16114	0.00884721	21.7326	336.634	19.2164	9.7495	2.01606	0.656695	1.0233	1.83246	0.951009	0.613958	0.580407	0.992386	0.942843	-0.17233
UPENN-GBM-00026	a	1	2	0.724429	0.614609	35.8251	58.2893	59.203	53.4135	61.6198	67.8086	41373.1	42.2264	0.468082	12358.7	0.298714	41534	2.70441	10.2939	1.60123e+06	2.40904	2.74792	6.16291	29.7267	2.27796	5.36112	4.33447	1	28.7267	1.32384	6.20905	1.77452	1.60123e+06	0.262076	9.81064	11.9189	759.69	66.7287	11.8726	0.791704	0.875048	0.521465	1.31671	0.50958	0.773675	0.764389	0.996981	0.970154	-0.363251
UPENN-GBM-00027	a	1	2	0.488016	0.443158	39.2928	88.6653	58.8727	72.2011	87.5957	94.3928	34121.1	43.2701	0.344351	14774	0.432988	34672	3.1464	9.29653	1.52153e+06	1.42488	3.26715	43.0754	70.1975	2.09238	5.87824	5.17801	0.860766	69.3367	1.36452	6.62446	3.92696	1.52153e+06	0.424801	9.32982	3.20018	68.0736	6.26279	2.06742	0.388509	0.684369	0.262604	0.892379	0.31656	0.880677	0.878261	0.998558	0.984903	-0.358843
UPENN-GBM-00029	a	1	2	0.576826	0.524892	51.3259	97.7837	72.1803	110.44	99.5038	110.752	61048.2	56.4042	0.263788	28423.5	0.465592	61980	0.176411	0.488945	7648.61	2.40304	0.188903	5.37827	1.60784	0.103971	0.326762	0.315876	0.0281224	1.57972	0.0762846	0.35129	0.808064	7648.61	0.215838	0.0166312	12.7706	137.72	8.613	5.74328	0.889346	0.731213	0.563777	1.38032	0.565827	0.757795	0.747024	0.996637	0.967815	-0.285682
UPENN-GBM-00030	a	1	2	0.603023	0.484306	28.9983	59.8759	41.3038	58.8218	58.6941	61.5305	19467.7	36.1065	0.37081	9437.91	0.484798	19532	3.8426	9.45817	907329	2.47266	2.55314	8.31832	26.829	1.85421	6.29615	5.67162	1.79911	25.0299	1.115	6.81568	1.93704	907329	0.233862	6.81191	13.8175	682.576	54.1063	9.81733	1.33563	0.760692	0.722535	1.55926	0.79716	0.706898	0.690449	0.995035	0.959292	-0.245484
UPENN-GBM-00031	a	1	2	0.760737	0.731512	41.6155	56.8897	60.1664	73.1642	69.1809	75.2728	57397.5	43.2781	0.510291	14101.4	0.245679	57454	0.205581	0.520438	8447.23	0.838521	0.155879	83.8662	6.40873	0.104652	0.35009	0.322384	0.0269511	6.38178	0.0668145	0.38344	4.76731	8447.23	0.651585	0.0244627	1.57991	9.10512	1.38131	0.632439	0.237011	0.454868	0.192784	0.73471	0.199207	0.908149	0.907146	0.999099	0.988786	-0.185761
UPENN-GBM-00032	a	1	2	0.648908	0.464667	47.1039	101.371	75.0733	104.924	100.439	106.668	104187	65.7806	0.320658	33392.7	0.320507	104346	3.75374	12.0476	7.59328e+06	1.44326	4.14344	23.8935	93.1218	2.91255	7.36278	6.21824	0.840258	92.2815	1.78038	8.53054	3.19696	7.59328e+06	0.433999	18.5597	3.13329	67.7923	7.69404	2.32511	0.387976	0.713723	0.284328	0.937615	0.303723	0.869544	0.86675	0.998526	0.983581	-0.33569
UPENN-GBM-00033	a	1	2	0.805121	0.732024	41.407	56.5651	60.2993	55.7136	60.531	63.1427	29413.3	45.5417	0.348624	13217.7	0.449379	29495	0.180358	0.442556	3650.4	0.967257	0.131767	126.372	4.83278	0.0960137	0.306186	0.274864	0.0518969	4.78088	0.0559366	0.3518	7.80748	3650.4	0.613842	0.0300137	1.71897	56.3229	4.85849	0.982048	0.366848	0.45586	0.239873	0.84158	0.308365	0.890433	0.888656	0.998666	0.986225	-0.161886
UPENN-GBM-00034	a	1	2	0.656585	0.621462	33.9317	54.5998	48.6621	43.1741	51.0784	51.9519	13481.7	35.8494	0.303703	9019.83	0.669042	14008	3.45101	10.1017	767938	0.851859	3.57747	106.707	112.11	2.2658	6.61119	6.02118	1.53305	110.577	1.48443	7.40415	5.31028	767938	0.657266	11.1136	1.68262	6.1139	1.2999	0.729243	0.197285	0.573192	0.177573	0.692341	0.164761	0.913492	0.912802	0.999244	0.989611	-0.261777
UPENN-GBM-00035	a	1	2	0.647836	0.507434	45.9831	90.6189	69.3758	94.1329	94.2603	94.3928	101141	58.7062	0.410475	25575	0.252864	102202	3.57053	11.5245	6.63216e+06	2.42279	4.37414	9.67068	40.1232	2.69166	7.202	6.40317	1.65659	38.4666	1.81408	8.0556	1.8621	6.63216e+06	0.22469	13.0239	10.3527	674.476	44.0878	8.69434	0.768037	0.837751	0.495518	1.28632	0.514964	0.784257	0.776118	0.997097	0.971664	-0.362685
UPENN-GBM-00036	a	1	2	0.769694	0.559987	50.4642	90.1167	81.8413	90.6697	97.1442	97.6729	123985	69.3623	0.372835	32251.3	0.260122	124587	4.17324	13.4528	1.09992e+07	1.9608	4.66226	10.218	65.832	3.01398	8.44139	7.65576	1.16756	64.6644	1.95631	9.39603	1.86037	1.09992e+07	0.313585	17.0283	6.49656	146.295	13.5059	4.071	0.458427	0.797595	0.361768	1.06053	0.323177	0.831586	0.828002	0.99824	0.979015	-0.358904
UPENN-GBM-00037	a	1	2	0.881668	0.563749	36.3092	64.4067	61.0328	69.8355	65.7647	71.0352	53029.4	56.7853	0.427006	15985.5	0.301447	53086	3.64875	15.2022	4.92432e+06	2.5988	6.18851	3.39882	45.6804	3.60133	8.54047	7.55701	1.04974	44.6307	2.57835	9.63126	0.892472	4.92432e+06	0.192831	19.8216	13.302	292.75	23.4119	9.7564	0.782042	0.85165	0.549405	1.32219	0.469988	0.756349	0.747054	0.99701	0.9684	-0.359397
UPENN-GBM-00038	a	1	2	0.531448	0.435306	48.6713	111.81	87.2812	108.853	108.674	115.827	120116	59.4209	0.333477	35303.6	0.293912	120537	3.54288	11.3164	8.17681e+06	0.313771	3.25881	163.109	224.419	2.69228	6.96113	5.92685	1.07025	223.349	1.44761	8.23629	6.42274	8.17681e+06	0.90253	19.3791	1.17396	5.42273	0.74919	0.243036	0.0445059	0.6916	0.0361911	0.22332	0.0431459	0.982736	0.982546	0.999831	0.997894	-0.471204
UPENN-GBM-00039	a	1	2	0.683996	0.570717	40.7398	71.3835	62.7694	77.1038	74.2428	86.093	79295.3	48.826	0.51329	17389.5	0.2193	79396	0.109487	0.32311	3728.11	1.83874	0.10228	11.0663	1.7077	0.0709213	0.194246	0.164044	0.0310384	1.67667	0.0452475	0.216693	2.06413	3728.11	0.335212	0.00922462	4.53139	55.9767	7.06396	3.00535	0.570158	0.68033	0.438609	1.16984	0.37396	0.797676	0.792632	0.997819	0.9746	-0.255065
UPENN-GBM-00040	a	1	2	0.65817	0.475585	38.992	81.9874	60.208	89.8888	83.678	89.8944	56516.2	53.9616	0.334738	21276.2	0.376462	56598	0.136986	0.385127	4152.68	1.65672	0.142468	17.032	2.36024	0.0837193	0.247556	0.222498	0.0442902	2.31595	0.0587445	0.270872	2.09709	4152.68	0.359499	0.0120875	3.65663	32.4714	3.64055	2.142	0.500364	0.620784	0.398286	1.09507	0.33805	0.812901	0.80949	0.998093	0.976872	-0.237405
UPENN-GBM-00041	a	1	2	0.756738	0.529692	43.9418	82.9573	83.4086	83.6002	79.3788	87.3899	58730	62.7769	0.305962	23881.2	0.406627	59156	0.225813	1.58989	149068	0.171158	0.568279	312.988	56.42	0.569039	0.859417	0.583245	0.0389425	56.381	0.256045	1.58743	13.2863	149068	0.960117	1.78132	1.09593	24.9879	2.05048	0.236726	0.0676941	0.543735	0.0303982	0.175373	0.0667591	0.988091	0.987553	0.999758	0.998314	-0.239698
UPENN-GBM-00042	a	1	2	0.778411	0.543063	39.7869	73.264	66.5282	81.7863	82.7103	86.954	27593.5	57.0295	0.324943	13589.9	0.492502	28345	3.26683	8.46502	1.25679e+06	0.0549393	2.47848	888.699	216.168	1.81897	5.47884	4.72602	1.53294	214.636	1.08088	6.65876	22.4059	1.25679e+06	0.989393	14.3213	1.02308	9.98255	0.61535	0.055224	0.0163395	0.493388	0.0086152	0.0646601	0.0162631	0.996312	0.996237	0.999941	0.999514	-0.210676
UPENN-GBM-00043	a	1	2	0.782821	0.541594	43.7646	80.807	73.1642	90.4268	87.367	93.3006	112035	63.2574	0.459269	24471.1	0.218423	112088	0.141325	0.329445	6215.13	0.962689	0.0937106	32.5479	3.18017	0.0625923	0.218889	0.194301	0.0535425	3.12663	0.0408124	0.235475	2.94048	6215.13	0.595705	0.00753638	1.72952	5.97958	1.3174	0.764309	0.222686	0.547509	0.194276	0.73773	0.18427	0.906281	0.905345	0.999143	0.988657	-0.239852
UPENN-GBM-00044	a	1	2	0.676716	0.508185	54.8104	107.855	92.6984	120.934	122.589	126.052	177247	72.9874	0.35181	43373.9	0.244709	177510	4.08017	11.8512	1.32521e+07	1.42469	3.53014	26.1167	95.4181	2.65851	7.62105	6.73569	0.906914	94.5112	1.52353	8.64035	3.25842	1.32521e+07	0.430831	16.5753	3.10006	48.9326	5.81724	2.06895	0.304915	0.742925	0.242881	0.850839	0.243777	0.885837	0.883917	0.998836	0.985897	-0.374897
UPENN-GBM-00045	a	1	2	0.815459	0.518508	38.5992	74.4429	66.6108	66.0303	83.2406	83.5584	35814.1	60.7051	0.279468	18801.3	0.524969	36509	2.73706	6.04566	711122	1.32559	1.76356	36.6341	43.6333	1.05287	4.19558	3.93725	0.648223	42.9851	0.740802	4.41339	2.33491	711122	0.460203	1.87507	3.73941	10.7464	0.723028	1.24114	0.277703	0.634002	0.25703	0.843568	0.209821	0.873786	0.873158	0.99893	0.98494	-0.289339
UPENN-GBM-00046	a	1	2	0.651713	0.419427	41.711	99.4475	68.0074	94.9368	103.16	105.641	70786.9	64.8112	0.261049	31700.3	0.447828	71558	4.16386	11.9208	5.38293e+06	0.843376	3.92286	63.8624	129.644	2.68904	7.65311	6.72096	1.77368	127.87	1.66166	8.67322	4.56299	5.38293e+06	0.674329	16.6546	1.70878	17.9465	2.52932	0.884583	0.205023	0.623633	0.15994	0.658227	0.178369	0.925185	0.923847	0.99922	0.990724	-0.316845
UPENN-GBM-00047	a	1	2	0.719402	0.525606	22.4792	42.7681	38.0132	35.6931	37	40.4228	3796.25	30.7675	0.249626	4714.46	1.24187	4184	2.67094	5.79826	84368.3	2.05056	1.49296	23.412	21.9111	1.07522	4.17409	3.88248	1.11926	20.7919	0.641361	4.49049	3.25702	84368.3	0.30878	2.74148	9.50709	604.411	35.9042	5.23579	1.10103	0.65021	0.639566	1.45677	0.680575	0.732372	0.719895	0.995874	0.96374	-0.190519
UPENN-GBM-00048	a	1	2	0.781401	0.550029	48.0513	87.3615	84.119	94.541	91.1811	95.2103	114336	68.2644	0.417461	27289.2	0.238675	114604	3.72857	13.1398	8.98503e+06	1.78732	4.82893	7.91202	72.03	3.01783	7.91614	7.16593	1.57761	70.4523	2.0315	8.85441	1.47913	8.98503e+06	0.336092	15.7354	4.6585	55.7694	6.89232	3.24337	0.358286	0.801134	0.293782	0.945392	0.269165	0.861225	0.858791	0.998627	0.982913	-0.40107
UPENN-GBM-00049	a	1	2	0.41939	0.382812	36.713	95.9035	53.8238	71.5891	84.2021	94.2762	24418.3	40.221	0.287367	14164.2	0.580064	24611	3.16115	6.53703	624227	1.84176	1.68033	9.79532	28.0496	1.07215	4.8245	4.65515	1.98537	26.0643	0.704646	5.03624	1.46642	624227	0.334856	2.08795	5.81025	49.2465	5.11042	3.02428	0.484197	0.724272	0.383128	1.08754	0.333198	0.821221	0.817325	0.99815	0.977767	-0.314744
UPENN-GBM-00050	a	1	2	0.704575	0.346345	17.7932	51.3743	47.2969	50.6063	48.7647	56.0803	9791.21	36.197	0.365004	6063.79	0.61931	9815	2.8925	5.19886	170402	2.00204	1.08721	18.089	17.8035	0.789907	3.99386	3.78959	1.56066	16.2428	0.468324	4.1667	2.73203	170402	0.318566	1.41047	9.12914	228.573	19.0105	4.20297	0.914422	0.639624	0.555933	1.35743	0.597063	0.761344	0.75168	0.996594	0.968337	-0.207359
UPENN-GBM-00051	a	1	2	0.889203	0.844552	39.4267	46.6836	49.7293	49.0408	50.1199	51.3323	20080.6	41.5112	0.372729	9585.36	0.477345	20178	3.30361	7.09615	621072	0.212279	2.01363	396.459	107.791	1.29441	5.05438	4.67789	2.08962	105.702	0.842518	5.54794	13.2027	621072	0.943245	5.23292	1.10392	16.2088	1.30909	0.197166	0.0888135	0.364884	0.044289	0.24673	0.0867909	0.981077	0.980663	0.999692	0.997508	-0.232184
UPENN-GBM-00052	a	1	2	0.573373	0.543756	51.7357	95.145	68.2642	95.5249	96.1873	96.5505	75004.3	54.5536	0.331013	25983.5	0.346426	75007	2.78131	11.0256	7.47527e+06	0.925561	2.81073	28.7668	116.775	3.95827	6.52789	4.29592	0.967655	115.807	1.35595	9.98303	4.5287	7.47527e+06	0.72834	57.0476	2.3616	315.341	27.0978	3.19331	0.413496	0.768168	0.193391	0.728858	0.375083	0.92693	0.922072	0.998466	0.989269	-0.355211
UPENN-GBM-00053	a	1	2	0.833879	0.724376	62.5014	86.283	83.2166	98.732	98.4124	99.97	114997	71.9496	0.310508	36830.1	0.32027	115633	4.18701	15.762	1.48682e+07	0.886075	5.97049	49.2813	181.301	4.09701	9.38592	7.86217	1.173	180.128	2.52999	11.3394	4.51458	1.48682e+07	0.661864	40.4857	1.88946	53.4522	5.63346	1.26023	0.158388	0.777147	0.127369	0.56267	0.14163	0.939611	0.938846	0.999397	0.992597	-0.441696
UPENN-GBM-00054	a	1	2	0.77351	0.720862	60.4328	83.8341	83.4326	94.0213	90.7965	94.0425	120311	64.8465	0.376847	31274.4	0.259947	120214	2.403	9.14761	5.4128e+06	0.103218	3.54323	201.575	233.053	2.29829	5.55884	4.89643	0.497197	232.556	1.48112	6.71017	7.95327	5.4128e+06	0.977721	14.1257	1.03517	1.41413	0.259192	0.063905	0.0180709	0.54491	0.0125473	0.0917657	0.0179096	0.994457	0.994249	0.999931	0.999279	-0.314557
UPENN-GBM-00055	a	1	2	0.656648	0.530283	38.5431	72.684	60.3738	69.3542	57.2451	81.1788	40444.9	47.7278	0.352992	16142.2	0.399115	40504	2.93172	8.76409	1.4116e+06	2.99671	3.11954	4.24307	18.4488	1.88094	5.40457	4.80913	1.33427	17.1146	1.31188	5.90346	1.12925	1.4116e+06	0.152381	5.64144	24.8456	1467.85	87.4787	19.081	1.30383	0.872119	0.73822	1.57845	0.741833	0.699958	0.681932	0.995079	0.958285	-0.340199
UPENN-GBM-00056	a	1	2	0.59305	0.567118	44.618	78.675	68.6003	92.2009	70.3847	94.2231	87123.3	46.6582	0.466806	20359.6	0.233688	87457	0.0539125	0.173386	1170.9	1.67598	0.0611484	12.0124	1.03671	0.0392114	0.10353	0.088032	0.019225	1.01749	0.0263334	0.115708	1.91643	1170.9	0.359948	0.00266985	3.45327	37.3713	4.8829	2.41777	0.372646	0.731783	0.302764	0.963803	0.278979	0.857267	0.854734	0.998572	0.9824	-0.35025
UPENN-GBM-00057	a	1	2	0.836639	0.499217	38.8293	77.7804	73.8241	87	83.006	91.7715	41183.7	65.0741	0.268192	21504.1	0.522152	42304	3.03303	8.25692	1.55636e+06	1.16789	2.04163	36.727	66.4789	1.883	5.19424	4.30167	1.40809	65.0709	0.943742	6.06546	4.34029	1.55636e+06	0.578616	9.80973	2.57311	166.259	14.8103	2.56283	0.321257	0.777883	0.219807	0.813601	0.271628	0.901314	0.898742	0.998785	0.987369	-0.381158
UPENN-GBM-00058	a	1	2	0.812763	0.782099	57.4185	73.4159	72.8354	72.0625	69.8928	74.3169	18508.8	59.6697	0.151217	22377	1.209	21123	2.47741	4.80085	306634	1.16291	1.08524	99.0384	37.3014	0.764609	3.61151	3.43744	0.580611	36.7208	0.463962	3.81007	5.79379	306634	0.551958	1.47357	3.78206	27.0763	1.78464	1.05425	0.261893	0.600585	0.225152	0.798116	0.209986	0.891236	0.89031	0.998999	0.98686	-0.273484
UPENN-GBM-00059	a	1	2	0.861859	0.559013	45.5817	81.5396	85.276	88.1192	91.2688	94.3875	106040	70.2757	0.363488	29806.2	0.281085	106420	0.0301923	0.164362	1396.69	2.63444	0.0644032	7.46955	0.546807	0.0422961	0.0987699	0.0922855	0.0050956	0.541711	0.0273812	0.114561	1.47766	1396.69	0.192638	0.00336884	13.3526	991.331	59.763	11.773	0.468861	0.923428	0.386695	1.09429	0.316112	0.818643	0.814664	0.998188	0.977514	-0.49584
UPENN-GBM-00060	a	1	2	0.719956	0.583834	45.1053	77.257	75.4255	89.6437	72.5672	94.8314	91302.3	55.6217	0.40608	24146.9	0.264472	91398	0.159519	0.327669	5274.25	2.0211	0.0852502	7.11439	1.13425	0.055045	0.229189	0.208952	0.0358197	1.09843	0.0368371	0.240222	1.5098	5274.25	0.305278	0.00517884	11.1325	68.1324	7.93183	3.52717	0.750056	0.64862	0.525459	1.31067	0.467945	0.767135	0.758246	0.997132	0.969784	-0.217919
UPENN-GBM-00061	a	1	2	0.634807	0.360843	23.8716	66.1549	48.5489	70.0286	70.0643	72.698	40668.7	41.9956	0.566308	10098.8	0.24832	40719	0.170665	0.476589	4834.07	1.15131	0.151602	59.4191	4.35626	0.105652	0.303581	0.263426	0.0489313	4.30733	0.0651399	0.344555	4.87628	4834.07	0.52996	0.0265567	2.07972	47.8191	4.63464	1.27705	0.346466	0.569292	0.254464	0.870632	0.280241	0.881524	0.879738	0.9987	0.985288	-0.239353
UPENN-GBM-00062	a	1	2	0.754084	0.56224	38.8679	69.1304	70.6045	74	76.4853	81.5046	57486.5	52.1301	0.421223	17100.8	0.297475	57595	0.229464	0.476812	7582.87	0.997486	0.126308	111.802	5.14821	0.0802244	0.345135	0.329246	0.0488951	5.09932	0.0532987	0.362848	4.18529	7582.87	0.536751	0.0125404	1.91328	4.54215	0.747788	0.728176	0.27388	0.453282	0.251185	0.829023	0.20948	0.87647	0.876035	0.998951	0.985285	-0.170321
UPENN-GBM-00063	a	1	2	0.58166	0.436629	47.0034	107.65	80.1561	109.636	110.644	113.053	99961.8	62.6159	0.329264	31634.7	0.316467	100173	0.0872729	0.432292	8539.72	0.945132	0.148101	38.4201	4.53481	0.12093	0.223741	0.165516	0.0180122	4.51679	0.0673061	0.291976	4.07127	8539.72	0.66138	0.0351898	1.75662	42.7412	5.05027	1.18283	0.28789	0.606796	0.193656	0.754515	0.249666	0.913462	0.910884	0.998921	0.988881	-0.265418
UPENN-GBM-00064	a	1	2	0.56255	0.468848	43.8295	93.4835	55.9732	75.6902	102.416	107.382	36389.6	52.5891	0.28045	18935.7	0.520359	36591	0.159296	0.571501	5918.62	1.18691	0.223399	65.6211	5.56095	0.139486	0.34693	0.308841	0.0147749	5.54618	0.0935076	0.402182	4.51624	5918.62	0.497861	0.0413905	2.23464	48.1549	4.07766	1.2688	0.303545	0.612893	0.246464	0.852021	0.241485	0.882833	0.881313	0.998847	0.985665	-0.26402
UPENN-GBM-00065	a	1	2	0.684685	0.424292	47.4498	111.833	97.17	115.109	113.6	124.052	156321	76.5703	0.302521	46388.1	0.29675	157069	2.80659	9.61837	7.26613e+06	0.373097	3.00614	184.683	166.209	2.26736	5.71448	4.87721	0.792133	165.416	1.33226	6.80153	7.97491	7.26613e+06	0.877895	13.6055	1.20669	13.6427	1.26004	0.29649	0.0749043	0.59484	0.0522309	0.292102	0.0720942	0.975743	0.975444	0.999724	0.996988	-0.390123
UPENN-GBM-00066	a	1	2	0.713841	0.505629	39.9191	78.9493	78.6448	66.6108	81.3019	88.7074	49896.2	56.3572	0.366183	17899.1	0.358727	50034	0.212942	0.507972	7742.81	0.163573	0.141929	543.368	11.0899	0.10169	0.352382	0.325581	0.0338219	11.0561	0.0610009	0.393384	12.9506	7742.81	0.957562	0.0305779	1.05838	8.17777	0.621306	0.102646	0.0551837	0.302605	0.0319095	0.196961	0.0541504	0.985683	0.985395	0.99981	0.99818	-0.15161
UPENN-GBM-00067	a	1	2	0.871471	0.43877	28.3753	64.6702	60.407	65.307	67.3647	71.4073	19346.7	56.3582	0.274994	12673.6	0.655077	19841	0.248028	0.540437	3240.54	1.2091	0.169662	45.8306	3.91716	0.095278	0.384631	0.367884	0.14616	3.771	0.068418	0.404136	2.57624	3240.54	0.468803	0.0153849	2.24519	3.84409	0.911435	1.00069	0.272237	0.571581	0.251947	0.842387	0.207299	0.876725	0.875918	0.998945	0.985242	-0.241524
UPENN-GBM-00068	a	1	2	0.749316	0.730847	65.1953	89.2051	88.3233	84.5931	99.8098	100.305	128754	66.8428	0.342725	35978.8	0.279437	129218	2.57921	9.67052	5.05475e+06	2.19255	3.69614	4.78517	39.8136	2.23653	5.57051	4.90367	0.657806	39.1558	1.55486	6.25444	1.19231	5.05475e+06	0.256881	8.08744	7.92084	119.535	11.9449	5.55489	0.434856	0.854858	0.353995	1.0486	0.305112	0.834377	0.83075	0.998323	0.97943	-0.427605
UPENN-GBM-00069	a	1	2	0.529697	0.24898	40.1475	161.248	126.254	95.5196	133.544	133.937	109609	85.4126	0.374968	29538.4	0.269489	110026	0.0792447	0.197743	3622.41	0.339116	0.0546232	196.329	3.78323	0.0500299	0.138906	0.116899	0.0208319	3.76239	0.0236207	0.181448	11.0488	3622.41	0.909252	0.0136283	1.31703	108.217	7.70398	0.787758	0.168204	0.649485	0.0666571	0.321191	0.163598	0.974922	0.973678	0.999413	0.99635	-0.367388
UPENN-GBM-00070	a	1	2	0.667056	0.398319	18.8697	47.3733	40.7185	40.6079	41.1461	48.0521	7040.46	31.6006	0.37038	4796.28	0.681245	7218	2.85617	7.82382	303397	0.983768	2.17708	77.7567	73.0254	1.97277	5.19335	4.31793	1.5473	71.4781	0.960972	6.48332	6.89038	303397	0.66087	15.0625	2.15093	247.382	17.6292	2.20189	0.552472	0.590319	0.258664	0.884314	0.482979	0.894264	0.890688	0.998053	0.985564	-0.272104
UPENN-GBM-00071	a	1	1	0.917083	0.586207	44.1076	75.2423	72.4707	81.3449	82.6378	83.2466	36028.3	69.0034	0.267538	19717.9	0.54729	36933	0.116365	0.352817	2085.54	2.10007	0.144881	3.59566	1.4444	0.0774755	0.218945	0.19711	0.0571598	1.38724	0.0591854	0.237631	0.758713	2085.54	0.255334	0.00853137	5.71057	40.8051	4.69298	3.973	0.610041	0.733432	0.472193	1.22894	0.382269	0.784849	0.777547	0.997644	0.972665	-0.286554
UPENN-GBM-00072	a	1	2	0.719185	0.639985	45.6234	71.2883	67.6757	76.2758	70.3491	78.543	39671	51.2695	0.310772	18100.6	0.456266	41467	1.72687	6.56178	783210	2.41042	2.55632	7.88556	23.3285	1.61188	3.79293	3.20871	0.597029	22.7315	1.08349	4.34598	1.70117	783210	0.231119	4.50125	10.1974	486.121	36.5078	8.72789	0.867101	0.819338	0.544936	1.35069	0.559212	0.765921	0.755821	0.996727	0.968908	-0.345106
UPENN-GBM-00073	a	1	2	0.693336	0.587163	34.0461	57.984	56.6039	53.3667	50.4876	57.5587	19995.3	40.2024	0.327525	10877.4	0.543998	20036	0.181964	0.57122	3235.89	1.66973	0.217899	32.7891	3.5112	0.128594	0.361859	0.336902	0.0530827	3.45812	0.0906468	0.401876	2.95003	3235.89	0.355213	0.0305622	3.90205	86.947	6.3545	2.33908	0.573046	0.604688	0.402816	1.11892	0.406917	0.815477	0.811312	0.99787	0.976777	-0.241803
UPENN-GBM-00074	a	1	2	0.601284	0.459214	35.0786	76.3883	47.8539	88.6002	75.0267	88.6059	39997.2	45.9311	0.344962	16395.8	0.409924	40121	0.215714	0.568564	6963.86	1.09173	0.191327	43.6938	5.26043	0.115964	0.385101	0.363747	0.090552	5.16988	0.0792175	0.416619	2.93186	6963.86	0.52173	0.0252691	2.01275	12.3452	1.54223	0.90203	0.322215	0.473374	0.271677	0.89094	0.247103	0.869394	0.868036	0.998777	0.98416	-0.175491
UPENN-GBM-00075	a	1	2	0.58032	0.432805	27.2627	62.9906	49.98	55.2268	56.9386	58.3524	10015.4	36.5547	0.308603	7281.09	0.726989	10370	2.00626	4.57551	255870	0.46438	0.831567	105.812	78.8989	1.49418	3.32423	2.46975	1.29668	77.6022	0.402482	4.9673	8.48856	255870	0.879259	13.6236	1.39489	133.349	10.2493	1.08946	0.35494	0.501774	0.111241	0.441555	0.342183	0.963683	0.960859	0.998794	0.994099	-0.266141
UPENN-GBM-00076	a	1	2	0.482855	0.365493	44.6334	122.118	73.3553	139.488	119.369	139.718	60095.5	58.9654	0.249775	29705	0.494297	60609	0.177526	0.446829	6299.83	1.41088	0.136131	22.8285	3.34802	0.0885533	0.298094	0.272348	0.0193709	3.32865	0.0575015	0.322401	2.50199	6299.83	0.44397	0.0150819	3.40123	11.2766	1.25441	1.30787	0.413224	0.519649	0.352876	1.01502	0.285545	0.831106	0.829018	0.998408	0.979426	-0.18426
UPENN-GBM-00077	a	1	2	0.671162	0.421877	43.8753	104	83.6002	109.49	105.802	112.539	95497.4	69.8009	0.275865	36625.3	0.383522	96187	4.10019	10.5682	6.61043e+06	0.248371	3.0111	249.085	224.601	2.38346	7.11036	6.17245	0.622875	223.978	1.30105	8.29004	9.01449	6.61043e+06	0.932021	18.1676	1.12002	9.65838	0.893467	0.196419	0.0664508	0.489588	0.046361	0.267039	0.0641914	0.978885	0.978357	0.999754	0.997329	-0.252449
UPENN-GBM-00078	a	1	2	0.677693	0.352682	31.4826	89.2662	81.5659	89.4427	69.6563	93.3702	17422.2	60.4951	0.22859	14217.7	0.816068	18024	1.48608	2.78738	215266	0.0325212	0.600321	2455.27	197.426	0.577513	2.18307	1.94875	0.803386	196.622	0.260207	3.45591	42.7231	215266	0.994463	7.17753	1.00209	0.230537	0.0290192	0.00493496	0.00290325	0.222455	0.00124894	0.0108975	0.00290136	0.99952	0.999493	0.99999	0.999931	-0.159106
UPENN-GBM-00079	a	1	2	0.657966	0.551181	53.2509	96.6123	87.4757	80	94.8472	95.8436	91749.3	63.5676	0.28397	34642.9	0.377582	92166	0.117218	0.413661	7879.41	0.224148	0.147897	155.315	9.21953	0.10888	0.237875	0.183138	0.0295658	9.18996	0.0646164	0.292389	6.39266	7879.41	0.937464	0.028907	1.06756	2.16082	0.307999	0.0973984	0.0341435	0.475641	0.0278018	0.182293	0.0333609	0.986795	0.986609	0.99987	0.998383	-0.255119
UPENN-GBM-00080	a	1	2	0.559715	0.457113	34.5325	75.5448	54.9181	79.3095	79.8311	80.5854	32511.5	42.2836	0.330811	14891.1	0.458027	32834	0.228174	0.425079	3736.23	2.56175	0.0950591	5.03741	0.949474	0.0609218	0.327776	0.325186	0.0592686	0.890205	0.0411807	0.33733	0.541638	3736.23	0.204016	0.00635428	28.6646	195.369	5.01575	7.00503	1.39662	0.668089	0.797812	1.60885	0.744322	0.675012	0.654945	0.99473	0.954881	-0.208055
UPENN-GBM-00081	a	1	2	0.738583	0.542769	43.8459	80.7818	79.6241	98.27	90.4489	102.357	43731.2	59.664	0.268087	22390.8	0.51201	44275	2.74372	5.11108	773791	0.174834	1.19696	316.278	88.6584	0.852009	3.88851	3.62779	1.62517	87.0333	0.506458	4.18054	10.3509	773791	0.956556	2.35642	1.06966	8.5022	0.803058	0.138725	0.068604	0.342097	0.0358194	0.209096	0.0672744	0.984983	0.984399	0.999757	0.99798	-0.161326
UPENN-GBM-00082	a	1	2	0.840703	0.683044	41.5031	60.762	67.0522	66.1287	62.514	72.7599	39680	51.0828	0.385599	14590.3	0.367698	39793	2.70974	9.14249	1.59495e+06	0.598895	3.70293	87.1003	117.336	2.18631	5.57953	4.89565	1.30307	116.033	1.52544	6.33098	4.31939	1.59495e+06	0.769722	8.95007	1.40674	3.94861	0.820022	0.453888	0.103526	0.629267	0.0964405	0.461545	0.0938613	0.952672	0.95242	0.999599	0.994349	-0.352589
UPENN-GBM-00083	a	1	2	0.722085	0.566645	38.4164	67.7962	53.1507	78	67.1863	80.1623	20990.9	48.9547	0.316425	11629.7	0.554034	21284	1.42733	3.20737	112551	1.7328	0.743993	21.774	15.9621	0.592575	2.12937	1.86727	0.818986	15.1431	0.33765	2.29958	2.94884	112551	0.360688	0.753841	4.43382	133.262	13.0612	3.54679	0.635889	0.696611	0.437758	1.16733	0.43889	0.8009	0.795919	0.997649	0.974797	-0.267934
UPENN-GBM-00084	a	1	2	0.679347	0.500646	51.5314	102.93	87.3212	105.076	116.245	116.563	145870	69.925	0.346724	38649.5	0.264959	146328	4.12311	13.2631	1.32569e+07	1.47175	4.4384	32.7705	98.7118	3.14552	8.19872	7.06999	1.15663	97.5551	1.90496	9.51827	3.84512	1.32569e+07	0.423149	23.3784	3.26285	143.688	11.9158	2.55951	0.346275	0.761185	0.270444	0.900891	0.271011	0.873054	0.871126	0.998681	0.984313	-0.357753
UPENN-GBM-00085	a	1	2	0.977763	0.786756	37.5501	47.7278	58.1378	60.208	57.7062	63.9844	38969.2	46.6665	0.447952	12408.9	0.318429	39246	0.157054	0.369341	2567.24	2.51963	0.124327	3.56934	0.898623	0.0697641	0.241464	0.212263	0.0994713	0.799152	0.051854	0.255762	1.0116	2567.24	0.225413	0.00710908	11.6392	271.323	27.3483	8.61997	1.1646	0.760914	0.655685	1.53808	0.725155	0.736102	0.719078	0.995593	0.962982	-0.278484
UPENN-GBM-00086	a	1	2	0.672536	0.616856	56.4221	91.4672	83.9524	101.922	101.71	110.331	113491	61.5149	0.34686	32681.7	0.287967	113553	2.39888	17.1082	1.17685e+07	2.64817	8.03515	5.29021	47.1523	4.98256	7.94288	5.61121	1.17334	45.9789	3.42915	10.1803	1.51256	1.17685e+07	0.219284	40.5492	13.5711	1837.44	120.114	19.8287	0.876713	0.915444	0.484618	1.31328	0.634432	0.800839	0.790805	0.996732	0.972641	-0.469346
UPENN-GBM-00087	a	1	2	0.475254	0.278749	25.909	92.9474	57.8014	84.5044	83.672	98.5393	26685.4	44.1736	0.299847	14402.3	0.539709	27189	3.86904	8.78916	1.48685e+06	0.22091	2.26272	380.283	174.898	1.91036	6.21173	5.42631	2.11739	172.78	0.981468	7.39499	13.2627	1.48685e+06	0.944032	16.1002	1.11831	45.661	2.82263	0.285807	0.116811	0.423488	0.050426	0.26772	0.114201	0.979672	0.978854	0.999609	0.9972	-0.163335
UPENN-GBM-00088	a	1	2	0.564562	0.464412	46.6971	100.551	82.6378	102.591	67.4759	109.531	70338.2	56.7673	0.307611	26788.2	0.380848	70948	2.59644	6.46282	1.51557e+06	1.6893	1.87415	14.4589	34.7849	1.24346	4.30339	3.92704	1.28466	33.5002	0.806451	4.62187	2.01199	1.51557e+06	0.365235	2.84254	4.56778	69.9426	6.62287	2.69369	0.39718	0.743246	0.331866	0.989917	0.283852	0.841801	0.839733	0.998476	0.980673	-0.332578
UPENN-GBM-00089	a	1	2	0.765149	0.45564	46.2564	101.52	88.955	114.018	105.309	114.035	128983	77.6777	0.344244	35862.5	0.27804	129429	3.21593	9.20965	5.40277e+06	0.760614	2.71691	46.6209	106.962	1.95758	5.79654	5.11435	1	105.962	1.1839	6.46089	3.53514	5.40277e+06	0.706189	8.14317	1.60884	7.77355	1.58102	0.732434	0.128017	0.702771	0.108345	0.502488	0.115902	0.947894	0.947403	0.999511	0.993683	-0.420158
UPENN-GBM-00090	a	1	2	0.866261	0.67769	32.4307	47.8549	47.634	48.0833	53.9073	55.3986	30000.1	41.4548	0.439583	10621.6	0.354054	30048	1.67835	5.32937	417504	0.467071	2.02239	122.774	73.7695	1.2545	3.24628	2.75231	0.951005	72.8185	0.838419	3.72754	5.78476	417504	0.839772	3.35622	1.28064	8.63675	1.18255	0.382587	0.114179	0.541978	0.0784476	0.395826	0.107798	0.96384	0.963284	0.999582	0.995481	-0.34085
UPENN-GBM-00091	a	1	2	0.670958	0.438604	39.5768	90.2335	76.2758	70.3847	72.8354	87.6071	16583.3	60.5429	0.206238	15248.6	0.919514	17305	1.90738	5.48156	574847	0.175705	1.72996	295.457	147.723	1.58082	3.71434	2.99087	0.880761	146.842	0.74086	5.76355	14.4355	574847	0.96171	19.4222	1.08719	32.4814	2.13433	0.208915	0.0450158	0.553782	0.0258919	0.159981	0.0443312	0.989266	0.988772	0.99983	0.998534	-0.243854
UPENN-GBM-00092	a	1	2	0.726066	0.568063	36.9661	65.0739	71.7008	65.2534	72.0069	72.519	20054.4	47.248	0.261353	13658.3	0.681062	20475	2.11139	14.0849	4.85718e+06	0.608464	4.3866	44.7357	255.217	6.46963	8.03351	4.29265	0.574525	254.642	2.0492	15.4021	5.4007	4.85718e+06	0.836575	172.688	1.5523	119.249	10.3744	1.34021	0.310161	0.618123	0.131307	0.530819	0.292487	0.953065	0.949094	0.998869	0.992791	-0.280724
UPENN-GBM-00093	a	1	2	0.896249	0.59908	36.3494	60.6753	74.6726	77.5242	71.5052	79.1328	30466.1	54.3802	0.2899	16272.2	0.534109	30792	2.8133	5.92149	609812	2.68771	1.64813	4.55281	13.4436	0.988355	4.26877	4.09012	1.01269	12.4309	0.690104	4.45019	0.882582	609812	0.182342	1.58187	25.355	293.319	16.7889	9.01638	1.84322	0.660562	0.939511	1.77399	0.941984	0.639769	0.611667	0.993076	0.947461	-0.180744
UPENN-GBM-00094	a	1	2	0.771337	0.626042	50.3543	80.4327	67.72	89.1852	83.0241	90.6422	100757	62.0408	0.41338	25331	0.251406	100760	1.48246	11.97	5.95382e+06	1.66206	4.22321	11.1537	64.3905	3.71162	5.39731	3.39584	0.668986	63.7215	1.96011	7.68694	2.56853	5.95382e+06	0.458899	29.9581	4.99909	594.812	52.1989	7.53358	0.321372	0.918401	0.246184	0.875331	0.258482	0.887323	0.884125	0.998763	0.985754	-0.500951
UPENN-GBM-00095	a	1	2	0.783136	0.621016	53.562	86.249	76.243	101.435	100.13	107.601	69430.6	67.5447	0.307583	26559.7	0.382536	69796	1.9482	9.17158	2.87891e+06	1.79171	2.95148	17.7642	49.9136	2.7569	4.72118	3.12402	0.445864	49.4678	1.3901	6.42242	3.3429	2.87891e+06	0.403392	18.958	5.26972	909.191	65.2391	7.87505	0.588857	0.861008	0.327064	1.04825	0.477939	0.864378	0.858452	0.997805	0.981524	-0.433874
UPENN-GBM-00096	a	1	2	0.751943	0.521314	39.4845	75.7403	85.8662	69.6419	84.0119	87.8465	38944.8	56.9524	0.339847	16349.3	0.419808	39234	3.83235	10.3157	2.02593e+06	1.88999	3.29696	12.4288	48.0002	2.06036	6.66672	6.11783	1.67781	46.3224	1.4032	7.18589	1.61094	2.02593e+06	0.319742	7.19194	5.9802	58.9283	5.79863	3.30975	0.481441	0.746294	0.387094	1.07579	0.326797	0.81756	0.81417	0.99817	0.977504	-0.322826
UPENN-GBM-00097	a	1	2	0.696207	0.65196	38.8111	59.5299	52.0865	70.7743	52.345	83.4086	19139.9	41.4452	0.309753	11171.1	0.583653	19301	1.98533	4.63876	244046	1.62968	1.33948	39.338	27.8286	0.942659	3.23263	2.93242	0.846064	26.9826	0.567329	3.55587	4.16352	244046	0.391434	2.1943	4.13948	105.597	9.3531	2.58099	0.68991	0.576947	0.413006	1.14248	0.512755	0.81774	0.813108	0.997502	0.976451	-0.235483
UPENN-GBM-00098	a	1	2	0.770255	0.5336	34.3368	64.3493	62.426	74.8866	74.8465	87.2525	43777.5	49.5654	0.395794	15176.9	0.346682	43915	3.24231	11.5983	4.58432e+06	0.802206	3.18979	44.1468	135.806	3.81918	6.9484	4.8192	1.35149	134.454	1.49244	10.2172	5.43544	4.58432e+06	0.75989	56.1104	2.20079	298.706	24.1772	2.76447	0.314823	0.796076	0.151452	0.615485	0.290934	0.940819	0.937635	0.99884	0.991561	-0.42993
UPENN-GBM-00099	a	1	2	0.675621	0.517832	44.1191	85.1998	71.2811	103.87	88.0738	106.696	86468.7	57.5628	0.349155	27083.5	0.313218	86606	3.02174	13.081	6.37016e+06	1.63572	5.31258	14.4779	84.0276	3.36861	7.26941	6.03434	0.882461	83.1451	2.23892	8.57633	2.21367	6.37016e+06	0.381968	20.709	3.81216	79.87	8.8183	3.0468	0.417432	0.759331	0.305374	0.971642	0.320784	0.859084	0.856247	0.99843	0.982356	-0.370653
UPENN-GBM-00100	a	1	2	0.621603	0.512022	50.9121	99.4334	77.6209	110.887	110.549	110.928	148876	61.8081	0.360866	37643.3	0.25285	149017	0.177125	0.464062	16046.5	0.797935	0.143093	42.0915	5.92841	0.0967766	0.29919	0.269245	0.00931414	5.9191	0.06161	0.32815	2.75752	16046.5	0.665282	0.0181676	1.54392	3.69526	0.890359	0.564885	0.169	0.53863	0.155822	0.636622	0.144174	0.923639	0.923195	0.999348	0.990872	-0.24581
UPENN-GBM-00101	a	1	2	0.733337	0.450689	38.3046	84.9913	73.6003	85.7963	78.7718	90.1665	67490.2	62.3273	0.335528	23891.8	0.354004	67754	0.0704281	0.189856	1254.93	1.49328	0.0610406	24.0943	1.30953	0.038991	0.12515	0.115634	0.0172079	1.29232	0.0258106	0.136095	2.41316	1254.93	0.413614	0.0028593	3.47355	27.4972	2.57289	1.57809	0.499385	0.518331	0.405861	1.10084	0.33083	0.80862	0.805142	0.998092	0.976404	-0.168042
UPENN-GBM-00102	a	1	2	0.685467	0.461153	24.9884	54.1868	36.3593	49.2544	51.923	53.3948	4219.25	37.1433	0.222073	5686.06	1.34765	4849	0.180377	0.545608	832.646	1.52725	0.185137	52.2558	3.8633	0.126141	0.36208	0.334473	0.0461491	3.81715	0.078079	0.414385	4.72307	832.646	0.413156	0.0406135	3.2319	41.725	3.76693	1.58242	0.599927	0.447448	0.418317	1.16464	0.420603	0.811605	0.805975	0.997745	0.975922	-0.148611
UPENN-GBM-00103	a	1	2	0.676908	0.496102	39.0326	78.6785	70	85.703	78.4474	85.7088	37887.5	53.2581	0.33774	16152.2	0.426321	38070	0.108618	0.479082	4430.36	0.177209	0.173062	275.371	12.0581	0.132984	0.259302	0.195693	0.02493	12.0332	0.0766374	0.341136	8.8779	4430.36	0.954556	0.0491362	1.05583	2.16675	0.291338	0.0862839	0.0433902	0.327686	0.0303894	0.190921	0.0424485	0.986337	0.985972	0.999835	0.998251	-0.160106
UPENN-GBM-00104	a	1	2	0.935015	0.519141	40.4795	77.9738	88.0738	94.1116	104.676	110.571	43070.6	72.9067	0.261596	22714.7	0.527382	43535	0.204593	0.480784	5614.81	0.441402	0.138776	361.799	7.29927	0.0901941	0.332449	0.310909	0.0404237	7.25885	0.0588047	0.359127	9.5358	5614.81	0.841149	0.0184502	1.17502	4.71841	0.456825	0.195564	0.090437	0.366164	0.0868279	0.428269	0.0827552	0.956981	0.956863	0.99965	0.994903	-0.143567
UPENN-GBM-00105	a	1	2	0.529938	0.464178	37.2211	80.1871	55.9017	86.4002	89.1852	91.8368	52367.8	42.4942	0.424124	15960	0.304768	52477	0.107734	0.423073	4122.16	1.64338	0.132504	17.0659	2.76028	0.107047	0.231934	0.181532	0.0151729	2.74511	0.0605266	0.280271	2.80393	4122.16	0.394745	0.0247584	3.22336	68.337	9.08318	2.72728	0.684154	0.59763	0.451248	1.23367	0.476927	0.80174	0.794548	0.997421	0.974146	-0.19636
UPENN-GBM-00106	a	1	2	0.662988	0.554094	19.6218	35.4125	36.0555	38.0789	29.1548	38.092	5570.79	23.4781	0.421035	3609.48	0.647929	5663	0.255548	0.661373	1277.13	2.51277	0.241972	4.85013	1.88502	0.132211	0.445738	0.431427	0.0289617	1.85606	0.0975615	0.474891	0.655878	1277.13	0.204037	0.0268396	17.3999	148.98	8.50903	6.35157	1.67522	0.583407	0.905316	1.7206	0.839042	0.64442	0.617691	0.993684	0.949088	-0.146666
UPENN-GBM-00107	a	1	2	0.795242	0.654449	49.4199	75.5138	85.0941	94.921	87.9659	103.45	96431.9	60.0517	0.317547	32025	0.3321	96988	0.228313	0.484979	13005	1.16391	0.128809	66.2782	4.33675	0.0818722	0.347713	0.329474	0.0661279	4.27062	0.0541406	0.366182	3.596	13005	0.476231	0.0131848	2.39083	9.29299	0.898209	0.956524	0.29614	0.527054	0.277291	0.876517	0.217682	0.863585	0.862933	0.998855	0.983744	-0.201126
UPENN-GBM-00108	a	1	2	0.910377	0.529361	38.471	72.6743	78.848	84.4334	88.8876	90.9945	56342.1	66.1611	0.294322	24148.1	0.428598	56610	0.134308	0.370141	3579.12	0.993812	0.123097	50.494	3.39554	0.0783776	0.228402	0.195939	0.0571343	3.3384	0.0526677	0.251444	3.26569	3579.12	0.58515	0.0110566	1.68426	4.6366	1.10339	0.714008	0.207067	0.54908	0.189218	0.725437	0.170466	0.908045	0.907109	0.999197	0.988926	-0.237025
UPENN-GBM-00109	a	1	2	0.618748	0.518651	55.2004	106.431	88.295	106.621	134.807	135.399	123710	65.8538	0.363597	33021.8	0.266929	124488	0.0652668	0.234653	2828.84	1.79831	0.0767148	9.02711	1.22852	0.0552617	0.130454	0.105816	0.0276447	1.20088	0.0343938	0.150744	2.00454	2828.84	0.351215	0.00570555	3.79413	80.584	10.8111	3.42099	0.514184	0.738026	0.369994	1.10971	0.374226	0.833797	0.828349	0.998034	0.978678	-0.311709
UPENN-GBM-00110	a	1	2	0.659748	0.551858	52.6272	95.3637	71.8679	103.817	99.6092	106.907	115572	62.916	0.338976	33849.4	0.292885	115853	0.0990602	0.353095	7670.74	0.0608268	0.143104	537.562	10.2178	0.085939	0.220152	0.202333	0.017758	10.2001	0.0592812	0.257315	11.6385	7670.74	0.987483	0.0177442	1.01384	0.419754	0.0763851	0.0228519	0.0140522	0.240773	0.00896373	0.0691099	0.0139708	0.996053	0.995932	0.999947	0.999487	-0.131768
UPENN-GBM-00111	a	1	2	0.637577	0.570158	50.3897	88.3785	74.4043	125.925	111.611	126.665	95708.5	56.3481	0.325488	31087.3	0.324812	95920	0.100706	0.394305	8146.45	0.0408033	0.151808	945.027	15.7158	0.102394	0.23331	0.196813	0.0168676	15.6989	0.0647803	0.291427	16.3838	8146.45	0.992248	0.0304963	1.0111	2.42852	0.179414	0.0243149	0.0133044	0.289604	0.00620089	0.047316	0.0132651	0.997489	0.997377	0.999954	0.999654	-0.16812
UPENN-GBM-00112	a	1	2	0.563808	0.410596	26.7158	65.0657	48.7545	55.9732	53.2259	57.9137	9620	36.6846	0.271367	8060.79	0.83792	10263	0.195196	0.412579	1010.11	3.14712	0.114679	3.72039	0.733211	0.069027	0.301268	0.294337	0.0949133	0.638298	0.048123	0.313724	0.608781	1010.11	0.131505	0.00766029	32.8326	613.716	20.1218	13.8513	4.18997	0.535562	1.5042	2.24908	1.86787	0.527225	0.47204	0.98473	0.919299	-0.104542
UPENN-GBM-00113	a	1	2	0.833902	0.598927	45.4569	75.8972	69.3542	83.9345	78.339	86.3076	99635.8	63.2908	0.411462	25259.9	0.253522	99841	0.104565	0.396131	7660.88	1.07301	0.125967	23.4379	3.98554	0.104808	0.224926	0.175897	0.0101326	3.97541	0.0563867	0.277003	3.29543	7660.88	0.606773	0.0261391	1.99339	31.1023	4.98432	1.448	0.271644	0.681713	0.207622	0.787189	0.227664	0.904253	0.901962	0.998961	0.987981	-0.310885
UPENN-GBM-00114	a	1	2	0.55509	0.427314	37.8907	88.6717	63.9531	89.8109	73.7564	89.95	49379.5	49.2208	0.371153	17537.3	0.355153	49680	0.142804	0.435921	4365.76	2.10973	0.153795	8.27647	1.81879	0.0974729	0.266867	0.233342	0.0480512	1.77074	0.0651731	0.296442	1.72346	4365.76	0.29057	0.0166597	6.55066	125.435	13.0934	4.38361	0.806974	0.687739	0.549783	1.33842	0.496477	0.758378	0.748772	0.996923	0.968447	-0.238992
UPENN-GBM-00115	a	1	2	0.7295	0.601468	24.3963	40.5612	37.6431	37.6431	42.5441	52.7162	9341	29.5894	0.36792	5829.87	0.624117	9492	2.46647	6.32043	639385	0.0988283	1.6503	595.616	266.109	1.84497	4.44681	3.52908	1.41722	264.692	0.731178	8.20734	20.9079	639385	0.981362	47.5863	1.09435	67.7722	4.22796	0.335541	0.126674	0.426171	0.0250681	0.101246	0.126016	0.993825	0.993193	0.999611	0.998772	-0.353932
UPENN-GBM-00116	a	1	2	0.656981	0.581392	42.4874	73.0789	63.1269	59.2368	68.5055	84.0179	28670.8	48.0115	0.357866	12658.7	0.441521	28857	1.96045	8.53255	1.75094e+06	0.10803	3.10249	753.568	339.944	2.72921	4.87583	3.44012	0.792548	339.151	1.37678	7.78951	19.0218	1.75094e+06	0.975986	36.9028	1.02861	7.55035	0.55627	0.0663283	0.0364531	0.285975	0.016156	0.107611	0.0361893	0.993325	0.993101	0.999879	0.999099	-0.126278
UPENN-GBM-00117	a	1	2	0.646903	0.477889	47.0551	98.4646	74.3303	106.775	109.385	111.485	144670	63.697	0.424735	31377.5	0.21689	144855	3.97919	10.502	8.74855e+06	0.815355	3.32683	83.3117	132.216	2.23588	6.96556	6.29441	0.439911	131.776	1.40181	7.77144	5.17503	8.74855e+06	0.672851	11.8762	1.67124	13.9979	1.99275	0.790852	0.15805	0.66688	0.130458	0.571259	0.140374	0.937851	0.937103	0.999395	0.992407	-0.373552
UPENN-GBM-00118	a	1	2	0.556943	0.396957	40.9162	103.075	81.3019	101.237	82.6075	105.579	60904.3	57.4067	0.271079	27615.6	0.453426	61416	1.95262	4.12805	1.1912e+06	0.106742	1.08826	506.42	142.626	0.978604	3.16458	2.77454	0.979306	141.647	0.457128	4.40405	18.7194	1.1912e+06	0.978671	9.38111	1.11269	70.2022	4.35077	0.342154	0.0769481	0.633858	0.0224699	0.116689	0.0764176	0.992834	0.992315	0.999741	0.99882	-0.352527
UPENN-GBM-00119	a	1	2	0.739621	0.670825	40.9475	61.0405	58.8982	65.6049	56.6127	68.7605	37315	45.1469	0.411271	13130.4	0.351881	37485	1.89889	11.6408	1.94671e+06	2.42624	4.05608	8.04842	35.2984	3.33585	5.41466	3.64587	1.02992	34.2685	1.85395	7.20647	2.18629	1.94671e+06	0.267402	22.6146	12.048	2903.62	183.664	20.3407	1.08673	0.898966	0.528111	1.38987	0.797102	0.794577	0.782186	0.99599	0.970552	-0.413787
UPENN-GBM-00120	a	1	2	0.508701	0.3363	35.4662	105.46	86.7295	97.509	92.1792	110.132	60697.2	53.6475	0.309191	24156.6	0.397986	62245	0.941859	4.48531	609890	0.97172	1.64911	38.3184	46.3805	1.26339	2.41949	1.83244	0.275868	46.1046	0.724865	3.13021	4.25077	609890	0.645595	3.9443	2.09849	86.08	8.96931	1.7347	0.239815	0.758139	0.164877	0.670368	0.211444	0.925222	0.923568	0.999101	0.990515	-0.407919
UPENN-GBM-00121	a	1	2	0.788447	0.56303	51.481	91.4356	91.4112	82.8734	99.0202	99.0252	121459	72.0921	0.370109	32046	0.263842	122007	2.9064	9.95637	6.33728e+06	0.617361	3.42142	49.0701	136.017	2.49824	6.05497	5.12685	0.951587	135.065	1.46509	7.20707	4.25956	6.33728e+06	0.788826	15.2792	1.46627	17.5403	2.47851	0.690706	0.116608	0.711648	0.0926442	0.452009	0.107671	0.956478	0.955745	0.999554	0.994621	-0.401617
UPENN-GBM-00122	a	1	2	0.677001	0.45159	35.8699	79.4301	78.848	85.0882	84.9588	87.8521	68800.1	53.7743	0.376942	21541.1	0.313098	69938	2.58294	8.22245	2.15104e+07	0.26617	2.79159	89.154	349.531	4.90079	7.12833	4.48494	1.17707	348.354	1.18886	17.5375	8.62943	2.15104e+07	0.944598	256.751	1.64611	292.202	21.9324	1.90161	0.189784	0.819556	0.0638557	0.265534	0.185167	0.980351	0.978195	0.999316	0.996602	-0.494974
UPENN-GBM-00123	a	1	1	0.598437	0.511036	38.4421	75.2239	61.9112	81.8352	57.0789	90.0333	50770.8	45.0168	0.438859	15109	0.297592	50947	0.175162	0.555022	7393.05	0.171889	0.18541	327.532	11.6089	0.124806	0.336701	0.291141	0.0444629	11.5644	0.0800135	0.380936	6.97013	7393.05	0.952425	0.0317452	1.05065	0.79926	0.137286	0.0620451	0.0301082	0.35045	0.0268776	0.178191	0.0293657	0.986812	0.986748	0.999887	0.998427	-0.182683
UPENN-GBM-00124	a	1	2	0.927846	0.508295	33.6835	66.2676	66.7308	75.743	65.3911	77.1103	36789.3	61.4862	0.375686	14238.8	0.387036	37121	2.4576	8.11618	1.05636e+06	2.60288	2.63565	6.57023	22.7216	1.8123	4.74714	4.06008	1.11055	21.611	1.15304	5.33453	1.67615	1.05636e+06	0.214243	5.92187	14.1822	941.979	68.7049	12.7153	1.0515	0.847655	0.628605	1.4607	0.641817	0.737469	0.724128	0.996017	0.964305	-0.328494
UPENN-GBM-00125	a	1	2	0.820411	0.727816	51.8152	71.1927	69.857	79.1581	86.0523	99.8849	67258	58.4072	0.308664	25911.6	0.385257	67648	3.49354	13.2553	7.46303e+06	0.732991	5.13789	49.6758	181.604	3.85277	8.24495	6.70738	0.670013	180.934	2.14966	10.5034	4.91496	7.46303e+06	0.754356	42.3423	1.71676	55.0851	6.33702	1.23765	0.195558	0.728245	0.132429	0.580546	0.177431	0.94071	0.939103	0.999263	0.992395	-0.37838
UPENN-GBM-00126	a	1	2	0.705558	0.471019	41.4315	87.9614	69.7209	87.1436	96.1353	99.5239	69757.7	62.0619	0.35413	23141	0.331734	70206	2.25715	3.96238	822315	0.0601074	0.805571	1175.75	104.403	0.634955	3.05152	2.80582	1.16191	103.241	0.344215	3.42241	25.6658	822315	0.988514	2.40115	1.02023	8.56781	0.564012	0.0540782	0.0207421	0.435588	0.00797783	0.0563532	0.0206769	0.996927	0.996786	0.999931	0.999563	-0.206808
UPENN-GBM-00127	a	1	2	0.55966	0.481506	38.4769	79.9096	55	81.3449	76.4003	90.3659	32652.4	44.7222	0.317561	15557.3	0.476451	32765	1.83658	5.39444	571996	1.77919	1.3512	20.437	31.119	1.41747	3.39744	2.70098	0.643902	30.4751	0.614709	4.17822	3.6542	571996	0.374302	5.91497	5.09787	591.557	46.4188	6.1923	0.85639	0.75584	0.449826	1.25634	0.64732	0.817299	0.808826	0.996821	0.974718	-0.288588
UPENN-GBM-00128	a	1	2	0.679147	0.563651	37.4368	66.4183	66.4078	78.3135	83.8153	84.7762	23326.8	45.1078	0.323626	12199.5	0.522984	24561	2.52985	6.18827	499266	0.42188	1.81347	248.679	91.8879	1.24335	4.08169	3.61118	0.825006	91.0629	0.78562	4.50861	8.26576	499266	0.854768	3.6674	1.24682	6.07157	0.859239	0.315103	0.0893669	0.55794	0.0681192	0.357443	0.0845811	0.967615	0.967347	0.99967	0.996048	-0.350239
UPENN-GBM-00129	a	1	2	0.610579	0.527418	49.9311	94.6709	73.437	93.3006	95.5249	101.42	70195.8	57.804	0.304732	27004.8	0.384706	70750	2.12715	7.96155	2.02324e+06	0.529318	2.91712	62.4839	115.749	1.97408	4.57666	3.80508	0.635276	115.114	1.24953	5.34761	3.46154	2.02324e+06	0.810074	7.65116	1.35486	3.06376	0.846433	0.431713	0.0982933	0.630292	0.090245	0.442617	0.0898098	0.955987	0.955618	0.999619	0.994716	-0.346717
UPENN-GBM-00130	a	1	2	0.819354	0.664546	58.6999	88.3308	76.5376	79.0253	86.7698	88.4816	57564	72.3742	0.225427	31982.5	0.5556	57588	1.03369	7.03575	7.84214e+07	0.174266	1.80183	190.128	869.966	8.65299	6.84585	1.65758	0.131374	869.835	0.972045	36.9021	12.558	7.84214e+07	0.966614	1314.9	1.35466	296.774	17.0691	1.16427	0.189579	0.711617	0.0420314	0.1679	0.187747	0.988953	0.987805	0.9994	0.997895	-0.393024
UPENN-GBM-00131	a	1	2	0.772281	0.409244	27.4631	67.1069	57.8014	70.5762	74.8131	77.4661	36831.1	51.8254	0.424939	12598	0.342047	37164	3.48204	9.3823	1.74374e+06	1.74608	3.19156	14.4066	50.7319	1.95625	6.30736	5.95009	1.7891	48.9428	1.32661	6.84983	2.07592	1.74374e+06	0.348726	7.1373	4.58585	73.4916	7.53918	2.96518	0.433199	0.745182	0.319848	0.997789	0.32776	0.852534	0.849558	0.99836	0.981515	-0.368936
UPENN-GBM-00132	a	1	2	0.622303	0.599715	38.5589	64.2954	56.0803	79.3788	70.4557	80.0625	26972.9	40.0112	0.336016	12944.2	0.479898	26965	3.84766	11.6821	1.98919e+06	1.47746	3.94815	30.8775	84.6464	2.82733	7.41062	6.37434	1.4745	83.1719	1.69458	8.58891	3.68497	1.98919e+06	0.429103	18.8521	3.31408	118.358	11.0597	2.63766	0.456152	0.703767	0.318704	1.00483	0.350695	0.856121	0.852617	0.998268	0.98166	-0.313335
UPENN-GBM-00133	a	1	2	0.667456	0.562975	26.0987	46.3585	39.0128	53.7122	54.7814	57.1402	17730.9	30.9422	0.448225	7336.27	0.413756	17805	3.66471	8.39283	763580	1.47373	2.41563	47.9751	56.157	1.64804	5.98919	5.57413	1.33758	54.8194	1.00957	6.54872	4.64941	763580	0.434598	7.01529	3.79257	104.34	8.07578	1.97279	0.623911	0.51984	0.395098	1.11628	0.463165	0.823642	0.81946	0.997699	0.977392	-0.185141
UPENN-GBM-00134	a	1	2	0.851141	0.578153	30.0615	51.9958	58.6941	70.0928	68.6804	73.3553	27045.3	44.2557	0.360732	12078.9	0.446617	27132	2.66519	4.58687	388814	1.15887	0.952591	120.465	37.544	0.670213	3.61064	3.44408	1.29615	36.2479	0.403066	3.78556	6.99241	388814	0.488625	1.29374	2.32198	35.6926	2.85568	1.05809	0.386172	0.463749	0.310488	0.93816	0.286918	0.851208	0.849996	0.998551	0.981938	-0.163409
UPENN-GBM-00135	a	1	2	0.504997	0.431788	29.0995	67.393	61.7414	69.6563	47.2652	73.4166	16185.4	34.0333	0.340783	9080.05	0.561002	16350	2.32836	4.19273	231448	0.52376	0.872443	143.451	52.6221	0.776812	3.32273	3.04518	1.12741	51.4947	0.371396	3.76242	9.29819	231448	0.841184	3.11531	1.40455	69.2854	5.99959	0.840054	0.24212	0.553239	0.118537	0.518601	0.227405	0.951654	0.949755	0.999132	0.993365	-0.268484
UPENN-GBM-00136	a	1	2	0.681429	0.468596	39.277	83.8185	71.6938	77.201	65.6201	93.8669	38919.2	57.1163	0.264488	20998.4	0.53954	38886	2.79479	9.03756	2.50489e+06	0.00783743	3.03904	4160.97	555.044	2.07112	5.46306	4.7346	1.12677	553.917	1.3063	8.02598	54.2025	2.50489e+06	0.998972	34.5713	1.00354	4.87721	0.243235	0.0141676	0.00441165	0.556113	0.000604457	0.00252127	0.00441096	0.999891	0.99988	0.999988	0.999973	-0.312249
UPENN-GBM-00137	a	1	2	0.601234	0.456371	24.5686	53.8346	43.2897	68.542	59.0339	71.239	20906.3	32.3672	0.429751	8539.89	0.408483	21004	1.7827	3.08277	137867	1.21804	0.587895	110.096	27.6608	0.471362	2.41754	2.26635	0.594132	27.0666	0.25546	2.562	6.96293	137867	0.470183	0.719386	2.54376	22.8444	2.35944	1.14709	0.422481	0.462238	0.334508	0.99041	0.307331	0.841804	0.839876	0.998394	0.980576	-0.160842
UPENN-GBM-00138	a	1	2	0.716176	0.501996	39.0739	77.8372	65.215	95.7549	83.2166	96.6282	67008.4	55.7451	0.374849	21283.7	0.317627	67065	2.59918	13.3937	5.50013e+06	0.763508	5.03166	54.0312	159.396	3.75644	6.93907	5.20403	0.933391	158.463	2.20651	9.05604	4.6837	5.50013e+06	0.727289	33.8613	1.68661	40.6992	4.56134	1.05088	0.195033	0.687148	0.121572	0.540987	0.179517	0.94624	0.944861	0.999279	0.993054	-0.419357
UPENN-GBM-00139	a	1	2	0.832553	0.646343	56.1829	86.9243	86.2786	85.44	82.8794	96.9278	58552.2	72.3691	0.257823	28282.9	0.483037	58997	2.39701	6.85009	2.05454e+06	0.0395972	2.03262	1426.1	337.52	1.68619	4.34492	3.57763	0.826568	336.693	0.895805	5.90123	26.2593	2.05454e+06	0.993001	15.9462	1.01074	2.04972	0.176237	0.0260397	0.0122232	0.364438	0.00501389	0.0359902	0.0121967	0.998167	0.998052	0.999956	0.999725	-0.246742
UPENN-GBM-00140	a	1	2	0.885726	0.662759	29.36	44.2997	48.1041	49.2443	62.3618	66.2797	15927.5	39.2374	0.345046	8872.35	0.557046	15967	2.47795	5.19282	246983	1.71922	1.24786	18.1452	23.4666	0.913849	3.6981	3.40846	0.987812	22.4788	0.543697	3.93298	2.64265	246983	0.407718	1.79238	6.43207	82.3799	8.83234	2.77287	0.704065	0.595456	0.447508	1.22804	0.498888	0.805072	0.798006	0.997358	0.974428	-0.211839
UPENN-GBM-00141	a	1	2	0.85385	0.550556	37.0677	67.3277	72.3671	81.3941	66.7308	81.5904	73069.6	57.4877	0.49022	17241.9	0.235965	73227	2.70131	13.382	5.77266e+06	1.54579	5.56247	12.2855	93.7485	3.45822	7.55771	6.69152	0.80732	92.9412	2.30927	8.87876	1.89071	5.77266e+06	0.398463	21.7135	3.43323	41.7748	5.38992	2.37065	0.332869	0.753885	0.269651	0.902145	0.257343	0.872957	0.87079	0.998723	0.984329	-0.374216
UPENN-GBM-00142	a	1	2	0.864063	0.526783	45.2059	85.8149	73.3553	100.722	111.324	113.075	46774	74.1495	0.252188	24894.1	0.53222	47782	2.08083	4.2767	501585	1.01557	1.06456	57.3926	38.2156	0.74556	3.04964	2.78723	0.995892	37.2197	0.456115	3.23996	3.90013	501585	0.579763	1.19709	1.95859	10.5839	1.90986	1.01379	0.219371	0.64408	0.189106	0.725197	0.182589	0.908944	0.907964	0.999159	0.988964	-0.317378
UPENN-GBM-00143	a	1	2	0.666573	0.384563	37.4037	97.2628	67.2309	76.1577	84.5281	84.6227	14713.2	64.8327	0.280646	10346.6	0.703217	15578	2.03063	5.68284	1.07833e+07	0.4508	1.20665	46.11	323.157	9.23302	7.89998	2.72475	1.00446	322.153	0.590367	26.3099	6.27839	1.07833e+07	0.902562	629.803	2.94707	1275.53	82.0756	6.12927	0.822836	0.765703	0.18225	0.519517	0.786892	0.956143	0.950676	0.997282	0.990943	-0.415992
UPENN-GBM-00144	a	1	2	0.711744	0.549355	47.7953	87.0025	78.1857	94.7945	85.8662	103.639	108116	61.9235	0.348387	31502.7	0.291379	108196	2.92621	11.547	7.38546e+06	1.24123	4.10062	25.0871	96.6593	3.16108	6.63145	5.17864	1.14558	95.5137	1.7879	8.26196	3.5442	7.38546e+06	0.543847	24.284	2.7234	112.233	12.9598	2.64226	0.243871	0.831216	0.184932	0.716974	0.208499	0.913122	0.911899	0.999085	0.989285	-0.450197
UPENN-GBM-00145	a	1	2	0.862163	0.747769	48.9274	65.4312	64.9384	70.7107	74.3303	78.1985	31130	56.4123	0.234209	20433.1	0.656379	31599	1.9277	3.30196	232039	1.20075	0.713102	68.6996	19.341	0.444957	2.63121	2.59572	0.953009	18.388	0.299229	2.70984	4.2976	232039	0.547566	0.419954	4.08674	27.9283	1.83105	1.06994	0.31784	0.540603	0.240277	0.821051	0.258471	0.885891	0.885009	0.998821	0.986069	-0.262029
UPENN-GBM-00146	a	1	2	0.702197	0.467843	22.1568	47.3594	39.8246	52.2015	49.3964	55.8838	19139.9	33.2556	0.560002	6179.03	0.322836	19189	1.85127	3.55441	140535	1.77493	0.770437	11.4843	14.6698	0.570532	2.58105	2.37187	1.11147	13.5583	0.33515	2.70624	2.16753	140535	0.391944	0.661908	5.97287	87.8722	10.9354	3.47041	0.602842	0.704443	0.427035	1.17967	0.412845	0.808664	0.802466	0.997704	0.975413	-0.268895
UPENN-GBM-00147	a	1	2	0.835301	0.580237	34.0985	58.7666	58.1893	58.1378	57.2189	62.514	33438.5	49.0878	0.372732	13466.4	0.402722	33520	2.61559	6.61339	786016	0.635739	2.09186	133.688	77.8076	1.33275	4.43528	4.04613	1.33379	76.4738	0.880398	4.84243	5.8525	786016	0.752893	3.77749	1.43741	10.9798	1.34786	0.513272	0.135437	0.581597	0.113127	0.514289	0.122298	0.945294	0.944947	0.99949	0.993404	-0.313312
UPENN-GBM-00148	a	1	2	0.7582	0.603095	50.0081	82.9191	71.4493	95.7183	83.3847	97.3345	132025	62.8692	0.442101	28361.8	0.214822	132181	3.02194	10.0099	6.04387e+06	1.91414	3.69335	8.24301	50.8056	2.25633	6.08999	5.48733	0.824705	49.9809	1.5435	6.76197	1.49607	6.04387e+06	0.310686	8.63618	5.74952	77.8934	7.80586	3.58282	0.420671	0.789838	0.340105	1.0172	0.301108	0.839823	0.836983	0.998391	0.980234	-0.373588
UPENN-GBM-00149	a	1	2	0.701197	0.394187	35.5733	90.2449	70.7743	94.8947	84.5931	95.4306	37984.2	63.2794	0.282902	19316	0.508527	38310	2.02048	3.63431	294204	1.29285	0.682571	12.7421	17.7953	0.525009	2.67156	2.4599	0.896438	16.8988	0.305187	2.7712	2.08758	294204	0.558874	0.542332	5.57652	20.9118	4.11744	1.82858	0.211634	0.792849	0.196049	0.731894	0.171928	0.904019	0.903363	0.999181	0.988515	-0.41469
UPENN-GBM-00150	a	1	2	0.776999	0.605198	25.8737	42.7525	44.4072	45.8912	50.3289	57.9051	15456.2	33.2186	0.520442	5765.63	0.37303	15534	2.83161	6.09579	315355	2.22993	1.73153	7.60797	18.3732	1.08265	4.277	3.9371	0.533671	17.8395	0.736393	4.50565	1.54726	315355	0.269485	2.00822	16.6854	188.631	17.211	5.68151	0.608348	0.806199	0.44411	1.19717	0.404132	0.799627	0.793318	0.997667	0.974383	-0.352869
UPENN-GBM-00151	a	1	2	0.776478	0.664863	48.7476	73.3198	70.8025	84.119	83.6002	88.1476	106552	56.9312	0.481445	22575.9	0.211877	106585	2.22497	7.80716	2.96633e+06	2.57367	3.05121	6.8123	24.5903	1.87836	4.65858	4.08428	1.00338	23.587	1.27242	5.27548	1.58678	2.96633e+06	0.20383	6.12828	11.8524	725.99	51.4993	10.8545	0.86447	0.852518	0.547964	1.35817	0.554072	0.764642	0.754302	0.996728	0.96872	-0.365182
UPENN-GBM-00152	a	1	2	0.701049	0.533895	55.5153	103.982	87.2009	105.342	103.392	105.731	62218.5	72.8961	0.217571	34900.4	0.560932	62781	0.0936675	0.321752	5320.78	0.49505	0.102322	144.95	5.08308	0.0918603	0.205831	0.167908	0.0362056	5.04688	0.0449989	0.291121	9.71356	5320.78	0.853277	0.0423848	1.42693	163.045	10.0228	0.958882	0.160359	0.705052	0.0885078	0.424878	0.152341	0.962352	0.961186	0.999414	0.994993	-0.328092
UPENN-GBM-00153	a	1	2	0.442312	0.339065	27.65	81.5477	47.0106	65	62.3939	71.8401	14528.8	36.0695	0.264274	10895.6	0.749927	14812	0.0665887	0.234738	357.623	1.97911	0.0538824	12.1383	0.936556	0.058102	0.126769	0.0958397	0.0394159	0.89714	0.0270809	0.155384	2.78521	357.623	0.351232	0.00807366	5.46994	887.838	71.7057	8.66781	0.551742	0.879044	0.340718	1.07136	0.433604	0.853348	0.847929	0.997924	0.980581	-0.420883
UPENN-GBM-00154	a	1	2	0.653408	0.292764	25.2613	86.2854	64.56	96.1769	80.0999	99.6945	14589.7	56.3796	0.264949	10898.2	0.746976	15322	0.0992466	0.155613	252.707	1.94004	0.0288583	11.1457	0.435448	0.0177641	0.126305	0.124274	0.0357096	0.399738	0.012317	0.128425	1.20126	252.707	0.309272	0.000540211	16.3453	23.8148	1.67296	2.39907	0.662931	0.566067	0.533068	1.2507	0.371863	0.75368	0.7464	0.997435	0.969061	-0.166287
UPENN-GBM-00155	a	1	2	0.643137	0.372612	38.4433	103.172	88.6397	95.2733	88.955	110.752	81539.1	66.354	0.30159	30151.7	0.369782	81992	0.0509463	0.106874	537.742	1.42234	0.0294164	28.0447	0.667567	0.0180251	0.0772243	0.0737891	0.0242858	0.643281	0.0122602	0.0809844	2.41457	537.742	0.428974	0.000594879	3.3916	19.6458	1.82104	1.47815	0.349354	0.617748	0.311731	0.941508	0.250098	0.848499	0.847268	0.998655	0.981773	-0.250518
UPENN-GBM-00156	a	1	2	0.729713	0.577712	40.7179	70.4814	57.0088	76.3217	76.1052	76.7919	73996.3	51.4312	0.500107	17043.6	0.230331	74050	0.0954443	0.298209	3054.98	2.18646	0.107583	7.18138	1.20752	0.0667567	0.183292	0.162847	0.0343687	1.17315	0.0451321	0.203115	1.55598	3054.98	0.266948	0.00765958	7.03155	138.887	13.689	4.9801	0.719898	0.746855	0.511545	1.28934	0.452551	0.771993	0.763762	0.997244	0.970553	-0.290411
UPENN-GBM-00157	a	1	2	0.614153	0.522158	54.6218	104.608	98.4733	79.7559	100.17	105	65688	64.2451	0.245785	32032.2	0.487641	66342	0.17573	0.439423	6774.33	2.46649	0.154403	4.4807	1.30413	0.0846803	0.301874	0.291289	0.0940344	1.21009	0.0623216	0.31955	0.813299	6774.33	0.208254	0.010984	11.0093	150.014	10.8398	6.6253	0.775544	0.790095	0.530371	1.32242	0.488797	0.766363	0.75713	0.997049	0.969548	-0.329742
UPENN-GBM-00158	a	1	2	0.671812	0.50133	41.9821	83.7414	68.542	99.0051	89.0225	99.0051	66321	56.2585	0.288956	27421.2	0.413462	67074	0.0727794	0.34044	4352.33	0.0854252	0.135533	416.878	9.63336	0.0872852	0.212584	0.201085	0.00652257	9.62683	0.0568167	0.254732	10.1568	4352.33	0.981568	0.0196964	1.02816	3.78417	0.347489	0.0587114	0.0339659	0.269301	0.0169299	0.112435	0.0336756	0.993006	0.992704	0.999882	0.999049	-0.120654
UPENN-GBM-00159	a	1	2	0.811093	0.67245	43.6772	64.9523	59.5399	71.0634	69.6348	73.8986	38755.1	52.6824	0.266018	20819	0.537193	39040	4.15044	13.5551	4.0534e+06	0.854862	4.50142	113.154	166.647	3.38905	8.29499	6.90426	0.247441	166.4	1.9457	10.1895	7.34515	4.0534e+06	0.670354	35.0199	1.84356	112.24	7.92868	1.24528	0.302409	0.611523	0.191904	0.737595	0.264012	0.914409	0.912454	0.998881	0.989019	-0.283537
UPENN-GBM-00160	a	1	2	0.454275	0.29461	26.4076	89.6359	63.2456	91.5478	91.4112	94.7734	27889.8	40.7194	0.308777	14403.5	0.516444	28084	3.10005	6.82297	809019	1.24039	1.78281	63.2717	53.463	1.34936	4.83801	4.36648	1.6232	51.8398	0.751997	5.36723	5.59528	809019	0.510763	5.4008	2.36311	87.4023	7.6193	1.70858	0.453614	0.581328	0.273661	0.923347	0.37708	0.879334	0.876309	0.998344	0.984394	-0.268146
UPENN-GBM-00161	a	1	2	0.706469	0.54351	18.2708	33.6163	28.7924	29.8329	29.2062	33.8526	3004.33	23.7489	0.299011	3367.41	1.12085	3077	2.2111	3.5004	26058	1.70182	0.62588	36.8787	13.3759	0.445523	2.82593	2.70188	1.62327	11.7526	0.271252	2.91009	3.92332	26058	0.395166	0.482763	4.8795	92.3451	7.22011	2.13036	0.815572	0.445893	0.540428	1.30139	0.514999	0.760903	0.752826	0.996935	0.969015	-0.118152
UPENN-GBM-00162	a	1	2	0.806873	0.547439	37.3211	68.174	66.4078	81.2158	81.3941	82.2253	38232	55.0078	0.31181	17601.3	0.460383	38593	3.08086	7.00582	1.13013e+06	0.899525	1.86839	133.142	75.5676	1.36977	4.87185	4.42128	0.968539	74.599	0.799817	5.41141	7.52486	1.13013e+06	0.638137	5.54843	1.78078	47.4612	4.06407	0.982131	0.270729	0.568876	0.182316	0.709309	0.236441	0.916409	0.915076	0.999005	0.989513	-0.287946
UPENN-GBM-00163	a	1	2	0.565068	0.391987	35.0083	89.3097	65.7647	82.7345	89.56	90.791	60671.8	50.4661	0.376175	19849.6	0.327164	60745	3.77568	13.5129	5.05632e+06	0.795999	4.74626	34.8847	152.122	3.30886	7.81154	6.44814	1.52962	150.592	2.05213	9.12351	3.12247	5.05632e+06	0.700432	22.2183	1.64356	11.4252	2.03959	0.814961	0.167032	0.65988	0.136812	0.592842	0.147389	0.935292	0.934213	0.999362	0.992042	-0.353107
UPENN-GBM-00164	a	1	2	0.839653	0.686172	52.0409	75.8424	70.3491	77.6209	73.3485	77.6788	37197.1	63.6813	0.255988	21050.9	0.565929	37328	2.47408	5.22325	1.44226e+06	0.00951258	1.39319	3834.03	441.781	0.997618	3.81029	3.48257	1.10373	440.677	0.585957	6.2159	57.032	1.44226e+06	0.998715	24.1191	1.00092	0.520471	0.0342232	0.00265236	0.000633692	0.198372	0.000285108	0.00285577	0.000633593	0.999892	0.999885	0.999998	0.999984	-0.113143
UPENN-GBM-00165	a	1	2	0.51867	0.374169	36.7105	98.1121	65.7647	101.02	89.202	103.359	58204	50.8879	0.357925	20292.1	0.348638	58490	3.0615	6.13255	1.3728e+06	1.10768	1.64635	101.751	49.4419	1.05676	4.54958	4.30643	1.81546	47.6265	0.679764	4.84465	6.15712	1.3728e+06	0.52686	2.77193	2.22093	43.3479	3.71386	1.21258	0.3119	0.589623	0.239267	0.830242	0.252646	0.886773	0.885456	0.998836	0.986121	-0.271232
UPENN-GBM-00166	a	1	2	0.924666	0.646827	27.7018	42.8271	55.3173	56.7539	55.109	57.7754	21317.7	39.6008	0.392253	9478.61	0.444635	21420	0.234638	0.622542	4524.94	1.44295	0.204824	53.2069	4.63367	0.13173	0.416417	0.382193	0.0513483	4.58233	0.08574	0.459618	4.13852	4524.94	0.423444	0.0378453	3.22149	47.6235	4.06539	1.6143	0.630659	0.438717	0.4252	1.14899	0.44643	0.806479	0.802098	0.997689	0.975543	-0.144901
UPENN-GBM-00167	a	1	2	0.611223	0.360098	36.1527	100.397	77.201	103.247	92.6553	103.291	44380.1	61.3648	0.249251	24320.5	0.548004	44525	3.58559	8.5048	1.83366e+06	0.884572	2.29938	74.2633	85.8104	1.66299	5.84738	5.33667	1.65419	84.1562	0.992514	6.41738	5.24864	1.83366e+06	0.651784	6.99085	1.74537	36.3714	3.74251	0.958594	0.252102	0.584244	0.189893	0.731867	0.215072	0.911297	0.909937	0.999048	0.989006	-0.258443
UPENN-GBM-00168	a	1	2	0.507688	0.344043	23.6196	68.6531	42.5793	76.922	65	77.7689	19952.8	34.8543	0.342675	10381.7	0.520316	20131	3.57677	7.42907	807054	0.067584	1.90524	1287.03	215.18	1.39839	5.39681	4.91885	1.80129	213.379	0.80681	6.33167	26.2726	807054	0.986754	10.9645	1.01928	5.5111	0.352355	0.0424999	0.0191578	0.348687	0.00935261	0.068006	0.0190675	0.996129	0.99596	0.999934	0.999475	-0.200056
UPENN-GBM-00169	a	1	2	0.347109	0.237385	25.5023	107.43	73.5527	89.0505	56.8859	95.7706	17586.5	37.29	0.331894	9853.83	0.560305	18062	3.11274	7.84792	537500	0.626221	1.87889	134.787	85.7714	1.57845	4.86006	4.06402	1.89813	83.8733	0.89613	5.45515	6.7491	537500	0.76897	6.13848	1.46015	18.3207	1.82538	0.578323	0.111762	0.675667	0.0896704	0.437589	0.103453	0.957124	0.95675	0.99958	0.994785	-0.418366
UPENN-GBM-00170	a	1	2	0.865631	0.642077	48.0283	74.8015	83.006	89.3756	88.8651	100.055	64680.5	64.7505	0.279696	27859.9	0.430731	65443	2.73415	8.19962	1.88087e+06	2.32421	2.47142	6.71034	25.9929	1.77893	4.80323	3.97214	1.3245	24.6684	1.10821	5.36102	1.75661	1.88087e+06	0.273998	5.66949	10.5489	495.205	43.771	9.45928	0.948805	0.818235	0.562286	1.4025	0.619983	0.765962	0.753805	0.996413	0.968092	-0.324075
UPENN-GBM-00171	a	1	2	0.617083	0.532482	48.2391	90.5929	68.1542	91.2414	92.4446	98.519	44138.8	55.9033	0.224994	26844.8	0.608191	45182	3.12882	7.06274	1.46547e+06	0.373934	1.85452	252.131	109.468	1.43143	4.98421	4.4789	1.26336	108.204	0.795949	5.69516	10.8177	1.46547e+06	0.887361	7.59242	1.20092	18.4518	1.6743	0.330786	0.113081	0.49125	0.0742069	0.379512	0.107398	0.966446	0.965769	0.999583	0.995742	-0.237404
UPENN-GBM-00172	a	1	2	0.66808	0.423966	35.7067	84.2207	60.1664	83.4865	78.7718	85.4985	47981.7	56.2662	0.318347	20058.6	0.418047	48321	3.59874	8.3264	1.83265e+06	1.36995	2.33255	21.1987	59.0409	1.50726	5.80125	5.47398	1.52789	57.5131	0.989248	6.15846	2.10969	1.83265e+06	0.433383	4.27217	3.2077	14.7681	1.77301	1.49108	0.302697	0.662777	0.267534	0.87841	0.229092	0.870465	0.86922	0.998836	0.984367	-0.303575
UPENN-GBM-00173	a	1	2	0.893184	0.692586	45.2579	65.3463	65.8635	82.2982	82.4924	85.6796	88131	58.3663	0.417858	22919.6	0.260063	88171	0.0761511	0.143319	1110.34	1.25308	0.0362752	40.9094	0.849611	0.0219887	0.108132	0.104129	0.0208098	0.828801	0.0150391	0.112219	2.92147	1110.34	0.527804	0.00090054	5.01967	26.2758	2.26359	1.1692	0.365822	0.523821	0.291455	0.925924	0.279274	0.861262	0.859701	0.998623	0.983059	-0.207882
UPENN-GBM-00174	a	1	2	0.821213	0.611752	27.7363	45.3391	44.4072	38.3275	38.6005	48.4458	6936.25	37.2331	0.263297	6680.19	0.963084	7208	0.0501952	0.123405	61.3334	1.88679	0.0391158	26.3836	0.548976	0.0235204	0.0863359	0.0838471	0.0127212	0.536255	0.0162805	0.0922446	2.57253	61.3334	0.321888	0.00105519	7.33567	52.2992	3.75664	2.39336	0.746023	0.524369	0.551523	1.30213	0.435639	0.750998	0.742454	0.997138	0.968162	-0.148118
UPENN-GBM-00175	a	1	2	0.670514	0.549105	33.4622	60.9395	53.6004	59.808	59.1354	67.7052	13016.2	40.8608	0.229851	11642	0.894423	13460	2.73806	5.0907	260375	0.247034	1.09687	437.262	75.8436	0.829509	3.91975	3.71021	1.50992	74.3337	0.46815	4.39822	16.8205	260375	0.931545	3.9799	1.11005	25.7455	1.3687	0.170567	0.0479134	0.520493	0.0418088	0.249845	0.0461186	0.979638	0.979529	0.999817	0.997557	-0.236457
UPENN-GBM-00176	a	1	2	0.88246	0.578068	37.3329	64.5823	63.6003	69.4622	68.3593	72.7324	34252.1	56.9913	0.281794	18099.9	0.528432	34507	3.21395	8.98587	1.48746e+06	0.756558	2.93791	181.301	116.791	1.92744	5.84072	5.30365	0.377031	116.414	1.23303	6.56553	7.56208	1.48746e+06	0.696052	8.99219	1.58943	8.17603	1.24091	0.631107	0.172096	0.572425	0.156802	0.633906	0.146655	0.923008	0.922655	0.999342	0.990817	-0.270395
UPENN-GBM-00177	a	1	2	0.780614	0.377923	34.1157	90.2713	66.8506	79.0759	85.0706	85.9127	20287.4	70.467	0.215116	16722.3	0.824269	20865	3.64725	9.92197	926871	1.90793	2.97083	10.2936	44.1723	1.99194	6.12674	5.32906	1.48414	42.6882	1.30239	6.66501	1.77019	926871	0.331892	6.88538	6.50452	58.2605	7.24767	3.77759	0.551495	0.745652	0.436829	1.13771	0.353311	0.795927	0.79166	0.99789	0.974649	-0.307864
UPENN-GBM-00178	a	1	2	0.534057	0.376448	28.9631	76.938	51.225	71.8679	59.8415	72.7942	5642.62	41.0893	0.258212	5936.02	1.052	6171	0.110547	0.569414	1134.3	0.217505	0.233876	607.572	12.2313	0.156093	0.324272	0.276044	0.0182722	12.213	0.0990572	0.428733	16.744	1134.3	0.937787	0.0786596	1.05115	4.49889	0.292609	0.0651	0.036852	0.243088	0.0342162	0.214634	0.0356555	0.983173	0.983109	0.999858	0.997995	-0.0854725
UPENN-GBM-00179	a	1	2	0.698114	0.476958	37.3551	78.3196	65.9469	85.4927	82.6075	86.2148	81621.1	54.676	0.443133	20534.5	0.251584	81723	4.50725	18.1443	1.24322e+07	1.18533	7.12691	28.9157	154.786	4.60449	10.4967	9.01036	2.18188	152.604	2.98746	12.3339	2.95512	1.24322e+07	0.534371	41.9447	2.34735	41.2524	4.88349	1.62652	0.266678	0.717971	0.20282	0.762615	0.223693	0.90546	0.903842	0.99899	0.988254	-0.377902
UPENN-GBM-00180	a	1	2	0.779869	0.677726	57.5782	84.9579	84.309	96.1509	85.7088	98.4937	111248	66.256	0.354725	31534.7	0.283462	111870	0.0216326	0.0611793	218.312	2.00027	0.0216767	7.16766	0.278635	0.0128183	0.040932	0.0392445	0.0101366	0.268499	0.008986	0.0441755	1.22833	218.312	0.286783	0.000276052	6.1834	86.7629	7.98501	3.97268	0.365235	0.831659	0.32645	0.971796	0.256716	0.84193	0.840306	0.998588	0.980916	-0.414743
UPENN-GBM-00181	a	1	2	0.84415	0.479807	40.6831	84.7905	86.5852	95.1893	98.4327	101.059	90023.2	71.5759	0.353675	27465.2	0.30509	91909	0.115134	0.312442	4384.99	0.880501	0.0918034	100.638	3.25385	0.0661119	0.194099	0.165525	0.0362706	3.21758	0.0409112	0.218427	5.838	4384.99	0.645021	0.0100359	1.59509	53.7112	3.99132	0.805255	0.227857	0.558059	0.162169	0.657983	0.201061	0.924414	0.923435	0.999159	0.990636	-0.256868
UPENN-GBM-00182	a	1	2	0.767434	0.734952	37.2521	50.6865	48.1664	54.5619	55.3624	57.1052	14545.8	38.8985	0.276514	10421.4	0.716454	14607	2.16566	5.22034	232756	1.32528	1.46333	46.924	38.5994	1.08915	3.58845	3.21151	1.19697	37.4024	0.630359	3.99181	4.50286	232756	0.479133	3.05756	2.58256	92.9404	8.46103	1.91505	0.451367	0.618469	0.329614	1.00176	0.339634	0.847264	0.844702	0.998304	0.980955	-0.230035
UPENN-GBM-00183	a	1	2	0.69706	0.538354	50.2711	93.3793	77.3886	103.247	100.245	107.893	119816	65.091	0.354937	33113.8	0.276372	119862	4.37118	16.0388	1.56709e+07	0.389921	5.80141	55.8751	269.186	4.10544	9.5626	8.04056	1.90006	267.286	2.472	11.4342	4.20867	1.56709e+07	0.876658	39.2978	1.24138	7.10559	1.18313	0.359315	0.0723143	0.665823	0.053982	0.301616	0.0692656	0.975182	0.974618	0.999725	0.996879	-0.42584
UPENN-GBM-00184	a	1	2	0.851497	0.566781	30.5964	53.9828	48.5489	53.2541	46.0435	56.542	5721.12	45.9662	0.232304	6659.1	1.16395	6154	2.40306	4.80691	110820	0.519274	1.12433	117.611	59.4568	1.05366	3.60447	3.12021	1.53579	57.921	0.483876	4.24356	8.15095	110820	0.850677	5.01554	1.52457	143.511	10.6812	1.22365	0.320969	0.584409	0.137425	0.566119	0.301567	0.947142	0.944379	0.998873	0.99241	-0.275066
UPENN-GBM-00185	a	1	2	0.684892	0.613556	50.903	82.9638	74.108	88.5438	88.6848	93.1343	85341.6	56.8213	0.382233	24524.3	0.287366	85510	3.45207	9.91845	4.03364e+06	1.79605	3.21837	11.0293	51.5099	2.033	6.31391	5.82464	1.35373	50.1561	1.35783	6.86815	1.64949	4.03364e+06	0.341005	7.30609	5.16719	52.0749	5.52517	2.93952	0.37112	0.775722	0.305003	0.956678	0.275333	0.855278	0.853126	0.998581	0.982254	-0.380309
UPENN-GBM-00186	a	1	2	0.685169	0.6412	45.0341	70.2341	62.7694	83.2166	74.2159	83.6361	71153.2	48.1223	0.434633	19105.5	0.268512	71166	4.58688	18.1227	1.00387e+07	1.90668	7.24764	10.5842	90.2606	4.65271	10.1291	8.12056	2.10889	88.1517	3.09617	11.8769	2.02099	1.00387e+07	0.326749	38.4615	5.13171	205.209	19.7668	5.12653	0.525027	0.814508	0.373156	1.09248	0.380425	0.830638	0.826153	0.998017	0.978494	-0.380429
UPENN-GBM-00187	a	1	2	0.649773	0.487289	50.0526	102.716	81.5843	106.607	109.417	115.944	166453	66.7423	0.405672	36071.9	0.21671	166754	5.28768	20.3508	3.35821e+07	0.454064	9.28923	114.84	305.049	5.0952	12.4198	11.4751	1.88195	303.168	3.7548	14.1911	4.89518	3.35821e+07	0.838876	47.1364	1.27256	12.2271	1.25872	0.357751	0.0942242	0.583431	0.076473	0.390321	0.0881558	0.96329	0.963013	0.999645	0.995549	-0.326399
UPENN-GBM-00188	a	1	2	0.739151	0.600429	57.5935	95.9206	77.201	93.0484	93.1933	93.7283	54723.6	70.8998	0.213993	32573.8	0.595243	53894	0.101276	0.36022	3364.84	0.685317	0.124708	84.8454	4.83639	0.0866189	0.214354	0.183576	0.0149489	4.82144	0.0537227	0.249869	4.7183	3364.84	0.73938	0.0164868	1.36726	5.04831	0.948719	0.436158	0.125406	0.550112	0.112024	0.515458	0.112675	0.945533	0.945111	0.999517	0.99345	-0.266413
UPENN-GBM-00189	a	1	2	0.841172	0.56048	50.4158	89.951	84.8646	91.8314	94.3663	96.0729	94503.7	75.6643	0.293236	34216.3	0.362063	94791	0.134874	0.38144	6452.24	1.87458	0.119972	8.77941	1.66358	0.0826384	0.235424	0.203539	0.0144909	1.64909	0.0523672	0.260898	1.89775	6452.24	0.36576	0.0126435	7.6057	113.671	13.7264	3.826	0.605485	0.7254	0.421758	1.19579	0.424538	0.813041	0.806078	0.997688	0.975754	-0.277425
UPENN-GBM-00190	a	1	2	0.492177	0.269539	26.6838	98.998	77.0779	99.6243	90.2718	100.04	34283.2	48.7245	0.286287	17826.7	0.519983	34724	3.4692	6.46165	944605	1.70145	1.54761	24.5109	29.5271	1.01123	5.00142	4.84459	1.78643	27.7407	0.64733	5.21567	2.86432	944605	0.383701	2.18899	6.10615	66.8774	5.90994	2.32378	0.660354	0.557055	0.429837	1.17285	0.470574	0.808418	0.80331	0.997542	0.975369	-0.213674
UPENN-GBM-00191	a	1	2	0.850285	0.509468	47.4743	93.184	81.0555	98.0051	90.2497	98.9646	106907	79.233	0.35636	30567.9	0.28593	106915	2.77688	8.09722	3.67354e+06	0.13052	2.79649	438.028	171.696	1.76538	5.21796	4.73026	1.02975	170.667	1.16816	5.86169	10.4002	3.67354e+06	0.966917	7.1323	1.05403	8.94861	0.572447	0.0868155	0.0240265	0.563313	0.0179064	0.126954	0.0236987	0.991554	0.991457	0.999911	0.998963	-0.337253
UPENN-GBM-00192	a	1	2	0.832107	0.455969	17.5632	38.5185	43.1741	44.0454	34.9285	44.8665	10454.8	32.0515	0.504307	4584.93	0.438548	10503	0.2149	0.53026	1645.15	1.60811	0.152738	38.8782	3.02675	0.100639	0.368423	0.356214	0.012174	3.01458	0.065262	0.395773	2.94997	1645.15	0.399608	0.0209009	5.97343	77.168	4.73854	1.77187	0.697516	0.43359	0.484023	1.22292	0.458132	0.780444	0.774483	0.997408	0.972128	-0.128875
UPENN-GBM-00193	a	1	2	0.595839	0.408932	38.3616	93.8093	90.2718	105.65	94.2603	105.65	21690.5	55.8953	0.230829	16294.5	0.751227	22678	0.0879635	0.309508	1544.7	0.397202	0.113526	186.529	5.22022	0.0829388	0.1952	0.165001	0.0263684	5.19385	0.0478034	0.260987	10.6258	1544.7	0.883182	0.0300112	1.23667	90.9981	6.20924	0.573577	0.143307	0.590328	0.0716971	0.356895	0.138095	0.969773	0.969045	0.999491	0.995972	-0.201007
UPENN-GBM-00194	a	1	2	0.582193	0.475363	48.6875	102.422	76.1577	77.9295	115.109	118.491	30486.2	59.6291	0.272283	17332.7	0.568543	30847	2.73396	5.83404	593422	0.68349	1.60972	161.364	66.2254	1.01961	4.12704	3.8415	1.23835	64.987	0.67581	4.38607	6.20399	593422	0.724397	2.20515	1.50048	5.78161	0.958171	0.535941	0.135347	0.597545	0.124143	0.548597	0.119419	0.939333	0.938966	0.999476	0.992732	-0.31174
UPENN-GBM-00195	a	1	2	0.933866	0.831548	59.6211	71.6989	82.9759	85.1469	83.5464	90.6422	122597	66.9572	0.413405	28868.7	0.235477	122720	3.76752	12.5982	1.04415e+07	1.04877	5.22183	55.979	133.665	3.06886	8.1394	7.59733	1.25737	132.408	2.1305	9.22411	3.89534	1.04415e+07	0.551179	18.8343	2.10355	27.8628	2.81978	1.12024	0.202463	0.694291	0.166236	0.668544	0.173851	0.920772	0.919867	0.999227	0.990326	-0.384557
UPENN-GBM-00196	a	1	2	0.832269	0.445781	29.843	66.9454	64.0078	97.7446	97.5295	100.295	18436	55.7166	0.347621	9708.6	0.52661	18676	2.74171	5.08391	323757	1.26049	1.27627	70.5654	37.9022	0.849324	3.90965	3.70283	1.37864	36.5236	0.530024	4.16359	5.77476	323757	0.46312	2.05008	2.92473	49.6143	4.54639	1.51478	0.433177	0.555165	0.273751	0.908404	0.356126	0.877247	0.874962	0.998404	0.984335	-0.273589
UPENN-GBM-00197	a	1	2	0.543345	0.45988	43.3797	94.3284	64.8845	104.652	90.5539	105.138	108032	51.2528	0.483853	22671.1	0.209855	108946	4.21378	18.972	1.53558e+07	2.4733	6.43839	6.39371	61.3357	4.66822	10.073	8.17241	1.23728	60.0985	2.88699	11.8722	1.66964	1.53558e+07	0.234939	39.4834	11.07	679.621	55.8689	10.8524	0.612331	0.893201	0.444128	1.199	0.40958	0.799425	0.793166	0.997663	0.974386	-0.421985
UPENN-GBM-00198	a	1	2	0.494799	0.389932	32.7191	83.9098	49.7393	83.3607	85.1469	86.2786	36133.7	41.5185	0.409328	12912.8	0.357362	36234	3.28835	10.0355	1.69873e+06	2.48288	3.66622	5.80386	31.4805	2.27168	6.17806	5.37344	1.46387	30.0166	1.53053	6.84707	1.47483	1.69873e+06	0.226462	8.71387	11.7946	469.388	39.0962	9.56294	0.779683	0.849328	0.514877	1.31431	0.506133	0.77627	0.767092	0.997028	0.970524	-0.368693
UPENN-GBM-00199	a	1	2	0.745169	0.608305	48.9089	80.402	71.1758	94.921	85.6154	96.8297	68636.1	59.9131	0.340378	23817.2	0.347007	69074	0.0512818	0.22149	1332.43	1.76718	0.0938539	6.61587	1.18349	0.0566255	0.118858	0.0953944	0.0237104	1.15978	0.0398079	0.138888	1.48405	1332.43	0.35497	0.00516259	3.41018	43.3158	6.76242	2.8916	0.49208	0.707956	0.351916	1.09009	0.36589	0.843246	0.837319	0.998114	0.979735	-0.314412
UPENN-GBM-00200	a	1	2	0.853329	0.579899	39.3574	67.8694	79.404	73.0616	76.1577	86.0291	65592.2	57.9149	0.35312	22273.9	0.339582	65751	3.35178	6.10835	1.48517e+06	1.90911	1.36754	10.0212	20.3803	0.908621	4.58502	4.33209	0.784417	19.5958	0.581303	4.75267	1.88571	1.48517e+06	0.34194	1.56544	14.1896	121.363	12.4848	3.85705	0.570251	0.742356	0.429196	1.17181	0.381765	0.803979	0.798467	0.997813	0.975187	-0.287907
UPENN-GBM-00201	a	1	2	0.50612	0.296158	15.8741	53.5999	32.8938	57.5674	52.1536	58.8982	6544.79	27.128	0.353597	4785.27	0.731157	6669	2.47608	5.75545	119596	2.48684	1.74756	5.93631	16.5019	1.04992	4.00939	3.7919	1.4458	15.0561	0.719913	4.23475	1.18683	119596	0.212876	1.85793	12.5376	191.989	13.7115	7.09742	1.46744	0.657674	0.779393	1.64428	0.844217	0.691822	0.671415	0.994497	0.956213	-0.218595
UPENN-GBM-00202	a	1	2	0.820945	0.724106	38.202	52.7575	53.3385	50.636	54.5711	56.8243	19526.3	43.311	0.304768	11506.1	0.589262	19836	3.0942	7.65901	1.76227e+06	0.58612	1.8471	55.4515	113.542	2.97471	5.96387	4.3541	1.70384	111.838	0.834534	9.42561	6.56113	1.76227e+06	0.853186	53.2744	2.08035	503.509	34.886	3.03663	0.403114	0.746733	0.138702	0.523403	0.381919	0.95447	0.950726	0.998566	0.992576	-0.421322
UPENN-GBM-00203	a	1	2	0.553678	0.342201	52.3415	152.955	124.04	103.078	124.016	151.278	67257.4	84.688	0.204994	39015.5	0.580092	70332	2.57736	11.2911	6.00076e+06	0.583011	2.73597	33.6167	178.264	3.83666	6.0512	3.78064	1.06071	177.203	1.41658	9.23691	4.5687	6.00076e+06	0.830279	48.7034	1.63982	46.8888	6.49736	1.2409	0.0966614	0.855782	0.0731411	0.380042	0.0910685	0.96665	0.965684	0.999628	0.995771	-0.538032
UPENN-GBM-00204	a	1	2	0.524267	0.410337	40.5113	98.7268	66.0984	108.849	102.611	116.314	87223	51.7592	0.361428	26315.8	0.301707	87491	3.66816	9.5808	3.93172e+06	1.61119	3.03745	9.28969	55.8773	1.88228	6.24266	5.71906	1.68622	54.1911	1.2874	6.70363	1.48836	3.93172e+06	0.369404	5.96784	3.98822	25.9003	3.19707	2.21538	0.355899	0.723299	0.316361	0.952724	0.252205	0.846981	0.845438	0.998625	0.981512	-0.326087
UPENN-GBM-00205	a	1	2	0.799556	0.576519	45.9122	79.637	75.0067	100.722	95.5249	101.951	59014.1	63.6742	0.321359	22810.3	0.386522	59426	3.80057	10.6103	4.20727e+06	0.229355	3.56488	254.975	221.063	2.47263	7.01875	6.18407	0.61162	220.452	1.48861	8.41418	10.9533	4.20727e+06	0.938983	21.5356	1.12334	14.873	1.4181	0.233893	0.0718337	0.520617	0.04001	0.230632	0.0701944	0.982812	0.982349	0.999738	0.997734	-0.307911
UPENN-GBM-00206	a	1	2	0.67461	0.536948	30.4294	56.6709	62.2977	49.2443	63.4114	66.9776	24676.3	38.2308	0.531189	7716.54	0.31271	24763	0.0274377	0.0552601	44.1058	1.87871	0.0147423	8.54534	0.221125	0.00880314	0.0406418	0.0393376	0.0145815	0.206543	0.00613181	0.0422033	1.16525	44.1058	0.324145	0.000129365	6.59051	28.2513	2.84323	2.61179	0.690038	0.582458	0.537797	1.26972	0.39527	0.753328	0.745839	0.99734	0.968846	-0.174145
UPENN-GBM-00207	a	1	2	0.717655	0.596929	52.7009	88.2867	69.1231	76.9675	84.1724	87.7553	35142.1	63.3594	0.212151	24456.3	0.695927	36222	3.1165	7.26516	1.25577e+06	0.599064	2.05462	169.359	92.495	1.54175	5.13479	4.59723	1.33687	91.1581	0.87989	5.88802	9.18531	1.25577e+06	0.792964	8.30267	1.44174	72.8253	5.04706	0.717496	0.184399	0.587669	0.127143	0.558775	0.167714	0.941514	0.940587	0.999316	0.992677	-0.256759
UPENN-GBM-00208	a	1	2	0.619873	0.551111	41.9676	76.1508	73.5935	86.9253	67.9412	92.4662	44221.4	47.2038	0.353783	17093.7	0.386548	44557	0.079889	0.259517	1361.03	2.34796	0.106281	5.77479	0.92604	0.0600731	0.158046	0.139154	0.0417535	0.884286	0.0439127	0.174774	1.22907	1361.03	0.224975	0.00556716	7.28964	172.186	15.6378	6.16518	0.898998	0.745043	0.571144	1.39989	0.566403	0.756392	0.744538	0.996584	0.967404	-0.287688
UPENN-GBM-00209	a	1	2	0.749053	0.520967	44.0471	84.5487	73.4983	90.6863	92.72	93.1987	70922.2	63.3314	0.317085	26131.4	0.368452	71784	3.54567	7.90644	2.85062e+06	0.667553	2.23714	195.128	92.45	1.49174	5.72763	5.42413	1.69313	90.7569	0.937582	6.30167	9.39265	2.85062e+06	0.748347	6.90533	1.52692	65.8495	4.84476	0.790439	0.211335	0.578061	0.142478	0.598425	0.190304	0.934131	0.933349	0.999228	0.9918	-0.26974
UPENN-GBM-00210	a	1	2	0.980036	0.583878	40.3521	69.1105	82.9699	81.7068	79.2275	85.7963	90848.4	67.7308	0.4129	23669.2	0.260535	91190	3.38265	10.8673	5.26939e+06	0.807304	3.68734	54.9777	118.654	2.4043	6.78699	6.2506	1.44138	117.212	1.57221	7.60163	3.59415	5.26939e+06	0.680374	11.7215	1.66958	13.4099	1.9783	0.800448	0.147699	0.688437	0.1167	0.525738	0.13351	0.944425	0.943893	0.999445	0.993219	-0.417189
UPENN-GBM-00211	a	1	2	0.717469	0.414863	37.4718	90.3232	78	113.851	107.042	116.181	81463.1	64.8041	0.33107	27449.7	0.336959	81437	3.58872	11.1783	5.49154e+06	0.575316	4.18508	95.1626	155.293	2.70218	7.06062	6.09833	1.24689	154.046	1.73717	8.21176	5.82222	5.49154e+06	0.796617	17.5807	1.3828	21.6297	2.19644	0.542626	0.166778	0.529738	0.119811	0.537158	0.15184	0.944505	0.943651	0.999377	0.993083	-0.257777
UPENN-GBM-00212	a	1	2	0.981354	0.84139	58.3186	69.3122	82.2922	94.0691	85.1645	94.2656	110371	68.0198	0.352842	31536.1	0.285728	110508	4.84079	15.454	1.34033e+07	1.51884	5.87165	23.4242	111.188	3.54787	9.89063	9.18448	1.02842	110.159	2.41171	11.0131	2.4244	1.34033e+07	0.400945	23.4633	3.6968	44.7318	4.27112	2.03373	0.326894	0.722991	0.265394	0.891023	0.254249	0.874316	0.872388	0.998755	0.984567	-0.355465
UPENN-GBM-00213	a	1	2	0.834933	0.617858	45.4986	73.6392	86.885	84.2021	67.897	87.9204	69917.1	61.4838	0.357009	22989.4	0.328809	70098	4.33012	13.8352	6.10092e+06	1.72128	4.93239	15.4555	78.8727	3.04498	8.41212	7.47846	1.73334	77.1394	2.06417	9.32921	2.00694	6.10092e+06	0.343106	16.2703	4.31167	48.5032	5.04263	2.74375	0.389182	0.75159	0.303207	0.959216	0.294259	0.857793	0.855377	0.998523	0.982413	-0.372219
UPENN-GBM-00214	a	1	2	0.506701	0.366907	48.3969	131.905	77.1038	131.137	132.136	133	161309	66.8366	0.347544	41233.2	0.255616	161710	0.0691324	0.267624	5872.09	0.855193	0.0879382	30.1042	3.13064	0.0697462	0.156146	0.127288	0.0135748	3.11706	0.0386746	0.190558	3.64427	5872.09	0.690847	0.0119309	1.65206	25.2511	3.77295	0.9944	0.214805	0.644069	0.160807	0.665341	0.188458	0.925833	0.924243	0.999184	0.9907	-0.284693
UPENN-GBM-00215	a	1	2	0.657758	0.629476	43.2975	68.7833	55.9464	79.7559	72.2496	79.8123	47671.3	45.2428	0.342093	18585.7	0.389871	47930	3.35219	9.94005	2.22968e+06	1.50945	3.58576	21.1289	63.9124	2.14536	6.21233	5.56859	1.61956	62.2929	1.50004	6.82051	2.20893	2.22968e+06	0.397388	7.9264	3.35571	32.9453	3.64029	2.0752	0.350078	0.711598	0.297963	0.932992	0.25805	0.857056	0.855352	0.99866	0.982625	-0.327949
UPENN-GBM-00216	a	1	2	0.61992	0.49741	41.0574	82.5425	74.9466	87.6926	87.0919	94.1329	67600.2	51.1697	0.311564	25757.4	0.381026	68338	2.72205	4.14577	839229	1.22467	0.699055	90.8719	27.9399	0.500278	3.39784	3.2516	1.49619	26.4437	0.293254	3.50436	6.38182	839229	0.473424	0.735241	2.95041	35.411	2.90975	1.24154	0.352758	0.557211	0.274696	0.89478	0.275295	0.870073	0.868653	0.998668	0.98406	-0.236574
UPENN-GBM-00217	a	1	2	0.654296	0.468255	41.383	88.3771	84.7585	89.4036	91.7061	94.3451	80942	57.8248	0.359041	25203.2	0.311373	81624	0.0986058	0.323195	4025.38	0.417174	0.112596	140.382	5.0207	0.0745339	0.19367	0.165633	0.032612	4.98809	0.0485049	0.222072	5.80054	4025.38	0.856829	0.011808	1.16394	6.62959	0.733704	0.217031	0.108813	0.331599	0.0839528	0.418873	0.10166	0.960109	0.959723	0.999595	0.995127	-0.136359
UPENN-GBM-00218	a	1	2	0.752974	0.468392	44.489	94.9823	82.7647	101.316	102.108	103.131	101705	71.5192	0.322111	32711.9	0.321636	101961	0.121485	0.429183	8598.31	0.613441	0.143982	66.0718	6.04453	0.103244	0.247946	0.205085	0.0159968	6.02853	0.0638228	0.290395	4.16553	8598.31	0.774034	0.0228523	1.32962	6.66413	1.05246	0.411773	0.136544	0.500142	0.118269	0.53756	0.122312	0.943111	0.94246	0.999475	0.993098	-0.216794
UPENN-GBM-00219	a	1	2	0.791259	0.576968	42.8257	74.2255	67.4759	83.2586	77.666	90.6532	101923	58.7315	0.47768	22090	0.216732	102100	1.62595	8.35992	2.94605e+06	2.5392	3.36933	6.79005	27.5201	2.2138	4.47647	3.70034	0.73029	26.7899	1.4406	5.37164	1.69139	2.94605e+06	0.211051	8.81579	10.8562	944.865	67.8173	12.2889	0.771427	0.881943	0.483913	1.28407	0.529429	0.791632	0.782984	0.997095	0.972388	-0.414161
UPENN-GBM-00220	a	1	2	0.696257	0.58335	16.301	27.9438	35.4683	31.9531	24.2074	36.0694	5202.96	19.456	0.611122	2376.05	0.456674	5239	3.27469	6.08842	133914	1.54305	1.35934	55.5169	33.9664	1.05679	4.67865	4.36411	1.89833	32.0681	0.581027	5.05579	5.61601	133914	0.422774	3.67128	3.902	176.001	13.2925	2.5121	0.87544	0.479069	0.442143	1.18612	0.67168	0.812737	0.807383	0.996925	0.975122	-0.18873
UPENN-GBM-00221	a	1	2	0.763797	0.580076	23.1991	39.9932	44.0454	40.4969	41.1096	45.2327	12354.1	30.5467	0.553379	4670.2	0.378029	12457	3.04152	10.5359	583683	2.6879	4.30132	2.83615	27.5127	2.36535	6.2278	5.67356	1.08896	26.4238	1.78025	6.84513	0.684479	583683	0.179398	8.07031	16.6072	281.188	19.7442	10.5231	0.981249	0.829174	0.653461	1.44069	0.540052	0.718879	0.704912	0.996237	0.962589	-0.315626
UPENN-GBM-00222	a	1	2	0.992169	0.746066	48.3426	64.7967	69.2026	86.3771	79.511	86.3829	64527.3	64.2892	0.310277	25074.4	0.388586	64826	0.265744	0.603814	12662.8	1.53017	0.168106	11.6424	3.28606	0.110667	0.415546	0.384324	0.0522543	3.23381	0.0716672	0.441967	1.86419	12662.8	0.450761	0.0226558	5.46236	26.0707	3.49987	1.75079	0.462861	0.580352	0.374321	1.08054	0.320183	0.824856	0.821092	0.99822	0.978255	-0.197039
UPENN-GBM-00223	a	1	2	0.693643	0.520408	37.7423	72.5245	67.6018	94.0213	75.0067	94.414	65578.1	50.3061	0.428514	18352.3	0.279855	65758	0.177833	0.493543	7896.81	0.927011	0.162472	64.1852	5.31736	0.106091	0.31296	0.274327	0.0442356	5.27313	0.0692604	0.346538	3.80418	7896.81	0.613369	0.0221448	1.67939	5.21387	1.25445	0.729184	0.192157	0.581696	0.171033	0.680781	0.162352	0.917178	0.916433	0.999257	0.990004	-0.2716
UPENN-GBM-00224	a	1	2	0.635521	0.527897	49.8313	94.3959	66.7083	89.6772	97.5295	100.489	60708.1	59.9906	0.307504	24292	0.400145	61809	3.35612	9.21196	2.85652e+06	1.56335	2.63903	26.5561	60.3441	2.08231	5.95806	5.12833	1.49502	58.849	1.1643	6.79818	3.64131	2.85652e+06	0.407413	10.7168	3.63937	174.637	15.6406	3.20725	0.508069	0.726796	0.337619	1.03685	0.390334	0.848481	0.844743	0.9981	0.980626	-0.315251
UPENN-GBM-00225	a	1	2	0.650633	0.42042	52.4459	124.747	96.8762	120.341	121.297	123.911	126548	81.1643	0.265694	45878.2	0.362535	127015	3.69243	16.0297	1.61009e+07	1.14097	5.54165	22.143	148.864	4.3984	8.98756	7.10864	0.973993	147.89	2.43807	11.259	3.27293	1.61009e+07	0.58465	45.9878	2.32618	63.4369	8.23506	1.99883	0.296138	0.741936	0.22115	0.815112	0.24553	0.898446	0.89604	0.99887	0.987216	-0.346415
UPENN-GBM-00226	a	1	2	0.800118	0.637647	40.3806	63.3275	62.6498	63.561	65.6049	77.6015	30946.5	50.6695	0.342257	13927.5	0.45005	31189	0.123092	0.340139	1653.64	0.442776	0.104919	148.095	4.62202	0.0718871	0.206222	0.173089	0.0700313	4.55199	0.0467058	0.230261	5.63287	1653.64	0.845361	0.0104924	1.17062	1.24637	0.388201	0.205	0.07427	0.465338	0.0677812	0.362339	0.0696224	0.967043	0.966744	0.999712	0.996033	-0.228734
UPENN-GBM-00227	a	1	2	0.854308	0.626246	76.2448	121.749	106.532	148.492	142.618	150.556	123119	104.011	0.20547	58248.8	0.473109	123737	0.143587	0.320856	7241.33	0.134977	0.0934995	593.819	6.23332	0.0584276	0.225363	0.211686	0.0356488	6.19767	0.0394526	0.241913	12.0739	7241.33	0.965122	0.00773352	1.03468	1.8803	0.166599	0.0459032	0.0209061	0.362146	0.0186428	0.13337	0.0205549	0.990865	0.990821	0.999921	0.998909	-0.175064
UPENN-GBM-00228	a	1	2	0.496893	0.225633	30.3563	134.538	105.546	78.8733	74.9466	111.844	21300.8	66.8511	0.231485	16053.1	0.753638	21740	0.178147	0.414334	2018.42	2.98797	0.131238	2.803	0.806769	0.0739788	0.290965	0.284026	0.0675371	0.739232	0.0539643	0.304702	0.403653	2018.42	0.141382	0.008183	28.8037	472.999	22.1035	13.2687	1.84985	0.755191	0.963932	1.7814	0.902495	0.629392	0.599543	0.993022	0.945998	-0.223619
UPENN-GBM-00229	a	1	1	0.957957	0.692667	60.3166	87.0788	96.3328	113.018	105.224	135.974	153516	83.4178	0.342634	40466	0.263594	153939	0.0774225	0.162421	2155.5	1.78465	0.0379649	12.8754	0.644088	0.0271644	0.112152	0.102219	0.0310224	0.613066	0.0168102	0.118331	2.16401	2155.5	0.378994	0.00142415	7.28667	76.2646	9.3202	3.18452	0.339696	0.806296	0.295207	0.929378	0.250623	0.857829	0.856295	0.998693	0.982768	-0.381352
UPENN-GBM-00230	a	1	2	0.643297	0.44731	47.8261	106.919	73.7564	112.294	114.529	117.115	35662.8	68.781	0.234867	22308.6	0.625543	37303	0.264645	0.485434	5388.34	1.78405	0.113023	13.7611	1.85374	0.0708879	0.367997	0.355599	0.0620345	1.79171	0.0477449	0.380063	1.66741	5388.34	0.357017	0.00902645	10.3922	40.2347	3.89449	2.35413	0.551175	0.620864	0.399045	1.11381	0.388641	0.816615	0.812728	0.997926	0.976962	-0.250822
UPENN-GBM-00231	a	1	2	0.542176	0.45192	52.9279	117.118	81.0247	117.085	124.193	128.051	130030	63.4985	0.312459	39723.9	0.305499	130427	2.85373	9.05443	5.51827e+06	0.612717	2.49213	58.7938	119.71	2.17925	5.42567	4.44398	1.04648	118.664	1.13953	6.50456	5.01638	5.51827e+06	0.791858	12.8714	1.45825	22.7166	2.91544	0.710201	0.116494	0.71779	0.0852688	0.423716	0.108976	0.960477	0.959805	0.999562	0.995072	-0.430299
UPENN-GBM-00232	a	1	2	0.385613	0.319371	35.8806	112.348	64.0312	100.722	100.881	103.779	46380.6	43.3227	0.300593	20768.1	0.447775	47290	2.87912	6.20243	991742	1.9727	1.53043	9.22843	22.7229	1.06862	4.33397	4.0055	0.910555	21.8123	0.662862	4.57946	1.83968	991742	0.314507	2.18823	10.2716	131.031	14.3136	4.41727	0.600509	0.760734	0.432829	1.18675	0.407832	0.804814	0.798725	0.997712	0.975048	-0.309923
UPENN-GBM-00233	a	1	2	0.693202	0.422725	18.7396	44.3305	35.4683	38.6005	37.6431	40.2119	3088.33	30.73	0.261126	3927.5	1.27172	3345	2.07498	5.90742	84786.2	1.33699	1.61907	47.8898	46.4472	1.5999	3.95382	3.21529	1.01224	45.435	0.720875	5.03459	5.60624	84786.2	0.521391	9.71444	3.10748	551.955	38.6908	4.38795	1.42978	0.516677	0.481796	1.27695	1.18406	0.828028	0.81909	0.995199	0.974093	-0.209515
UPENN-GBM-00234	a	1	2	0.741916	0.549192	35.3141	64.3019	79.7057	61.8142	68.469	79.8624	23218.8	47.7066	0.264899	14858.1	0.639917	23799	1.7097	3.64887	237046	0.0355145	1.0258	3111.53	161.568	0.697804	2.6253	2.39898	0.837421	160.73	0.43034	3.156	40.3938	237046	0.993629	3.06812	1.01055	4.95445	0.323167	0.0306178	0.0164186	0.268138	0.00495737	0.0353455	0.0163935	0.998198	0.998105	0.999951	0.999735	-0.223412
UPENN-GBM-00235	a	1	2	0.66238	0.495843	45.185	91.1277	67.7422	86.0233	96.8814	97.8213	7552.38	60.3612	0.132858	14011.5	1.85525	10175	1.32782	3.1874	105209	0.17966	0.978354	329.209	78.6612	0.831303	2.31672	1.96575	0.666628	77.9946	0.411046	3.21558	14.6409	105209	0.96066	4.97278	1.19534	84.8298	6.28196	0.625204	0.2652	0.410541	0.0636387	0.255538	0.260839	0.981647	0.980059	0.999162	0.996755	-0.289482
UPENN-GBM-00236	a	1	2	0.687363	0.491411	40.3622	82.1353	72.0902	90.5539	88.3912	93.6803	86974.2	56.4568	0.434686	21839.2	0.251099	87254	1.96883	6.23635	1.61079e+06	1.52527	2.04309	12.6304	41.7811	1.41708	3.81866	3.33698	0.833278	40.9478	0.878423	4.29662	2.12131	1.61079e+06	0.409195	3.87878	3.3849	42.2452	6.16094	2.48534	0.317164	0.773898	0.262931	0.888977	0.245607	0.875438	0.87334	0.998784	0.984697	-0.380837
UPENN-GBM-00237	a	1	2	0.784603	0.576565	35.9272	62.3126	60.1082	63.7024	61.4003	77.7239	22253	48.8906	0.304868	12549.7	0.563953	22601	1.6542	3.26349	270627	0.235103	0.767708	255.709	75.8332	0.822941	2.56336	2.17395	0.808874	75.0243	0.328732	3.46037	12.9408	270627	0.946092	5.40333	1.09567	16.4364	1.53803	0.224864	0.0846839	0.438881	0.0376897	0.202352	0.0832407	0.985921	0.984921	0.999693	0.997917	-0.218949
UPENN-GBM-00238	a	1	2	0.736899	0.467872	25.1583	53.7717	45.793	51.1566	52.1728	54.4151	8119.5	39.6243	0.295206	6617.77	0.815046	8473	1.3872	2.4413	32975.1	1.77064	0.540828	34.4214	10.2866	0.386611	1.87198	1.73054	0.907281	9.37928	0.226308	1.97276	4.2149	32975.1	0.379606	0.387467	5.21692	261.047	19.4325	3.44694	0.934548	0.569126	0.506786	1.27311	0.669488	0.784084	0.777461	0.996626	0.971352	-0.203133
UPENN-GBM-00239	a	1	2	0.659754	0.615186	45.8515	74.5328	62.0725	73.8241	73.171	77.6144	58479.3	49.1734	0.394172	18484.2	0.316081	58795	2.9113	10.5098	3.08436e+06	0.456832	3.95622	117.423	156.266	2.52715	6.29169	5.51231	1.19356	155.073	1.67275	7.2429	4.91461	3.08436e+06	0.840828	12.8743	1.26914	8.4599	1.01658	0.347281	0.097679	0.561927	0.0777503	0.395843	0.0914243	0.962761	0.962433	0.999637	0.995478	-0.321408
UPENN-GBM-00240	a	1	2	0.915027	0.634669	41.8503	65.9405	61.6117	63.6396	64.1327	66.106	4507.33	60.3373	0.13794	9566.24	2.12237	6389	1.41179	2.45904	55489.5	0.391031	0.428333	143.837	48.3325	0.768426	2.1149	1.69864	0.680032	47.6524	0.197037	2.94706	9.50101	55489.5	0.905083	4.21237	1.37218	175.965	11.5044	1.04409	0.16966	0.627378	0.0478742	0.214359	0.166632	0.984454	0.983249	0.999456	0.997486	-0.486116
UPENN-GBM-00241	a	1	2	0.591726	0.319253	23.6818	74.1788	70.4911	56.2939	69.0797	77.3628	20154.3	43.8935	0.347189	10315.7	0.511834	20475	1.85922	4.01024	181543	1.83544	1.15708	11.8407	17.516	0.7218	2.8172	2.59704	0.928421	16.5876	0.484246	2.97768	1.87785	181543	0.351976	0.929937	6.34434	60.6642	6.29449	2.93178	0.585393	0.666893	0.440297	1.17848	0.38632	0.798675	0.793246	0.997756	0.974545	-0.252081
UPENN-GBM-00242	a	1	2	0.637604	0.549232	39.4403	71.8099	60.5392	70.3491	73.3553	73.3826	27493.7	45.7862	0.300199	14674.5	0.533741	27851	1.61264	2.97336	163255	0.00262253	0.714397	11497.3	136.002	0.452949	2.20481	2.06277	0.936913	135.065	0.300967	2.4211	86.4269	163255	0.999641	1.00054	1.00012	0.000119944	0.000119959	0.00011999	0.000120005	-6.00065e-05	0.000120005	0.00173046	0.00011999	0.99994	0.99994	1	0.999993	-5.61741e-06
UPENN-GBM-00243	a	1	2	0.656882	0.49736	42.9508	86.3576	67.4166	91.6079	84.2912	93.3649	86999.3	56.7267	0.406091	23381.5	0.268755	87345	3.08531	8.63296	3.44882e+06	1.43771	3.11684	18.6129	60.2492	1.79396	5.83077	5.64188	1.06527	59.1839	1.27094	6.28371	1.75247	3.44882e+06	0.418704	5.48709	3.65169	21.0608	1.89801	1.62006	0.255752	0.727056	0.224126	0.795557	0.20392	0.891489	0.890539	0.999018	0.986908	-0.383215
UPENN-GBM-00244	a	1	2	0.908866	0.769685	28.7765	37.3874	44.1022	43.2897	40.4475	44.2832	14188.8	33.9802	0.423118	6698.62	0.472108	14268	1.52864	2.99312	78730	1.78996	0.758374	26.4164	13.4331	0.503927	2.22632	2.10153	0.879325	12.5538	0.316608	2.34903	3.2255	78730	0.36482	0.561457	5.55054	112.888	9.81894	2.90292	0.678046	0.620337	0.445447	1.18854	0.473355	0.801137	0.795781	0.997469	0.97446	-0.234269
UPENN-GBM-00245	a	1	2	0.995103	0.673158	25.8635	38.4211	43.4166	42.72	46.6154	46.7119	16642.4	38.233	0.465386	6773.53	0.407004	16826	2.27132	7.96732	424842	2.78327	3.0944	3.5758	19.3154	1.84044	4.48267	3.70364	1.40051	17.9149	1.31922	5.02485	1.11736	424842	0.176027	5.15485	15.38	870.688	63.8896	16.5392	1.08301	0.877462	0.674535	1.49761	0.613333	0.717401	0.701656	0.995864	0.961591	-0.353937
UPENN-GBM-00246	a	1	2	0.756206	0.651898	43.3069	66.4321	57.4282	72.111	72.9452	77.5693	58200.6	50.2363	0.369805	19639.5	0.337445	58331	2.66631	11.8991	4.29409e+06	0.346897	3.84391	204.782	233.113	3.35107	6.28585	4.57448	1.0859	232.027	1.76949	8.57997	9.14681	4.29409e+06	0.887847	34.1039	1.23029	37.6994	2.62802	0.38288	0.0575239	0.736612	0.0324267	0.19554	0.056433	0.98582	0.985538	0.999792	0.99816	-0.578809
UPENN-GBM-00247	a	1	2	0.936841	0.640272	40.5807	63.3804	53.1507	74.3303	67.1193	94.2178	12758.9	59.3774	0.243119	10861.1	0.851255	13204	1.56943	3.82011	123595	0.541984	0.986423	121.662	50.5013	0.864996	2.59933	2.24014	0.817393	49.6839	0.435153	3.05948	7.47321	123595	0.830441	2.60392	1.43568	52.9812	4.91186	0.82995	0.266304	0.51485	0.136348	0.579339	0.247012	0.943031	0.940935	0.999052	0.992328	-0.253373
UPENN-GBM-00248	a	1	2	0.680415	0.48456	35.9642	74.2204	57.7754	82.7345	86.977	88.1192	68346	50.5007	0.505589	15989.3	0.233946	68476	0.151712	0.359489	4665.77	2.2552	0.118109	11.0281	1.24758	0.0712788	0.243238	0.219752	0.0969353	1.15064	0.0491976	0.261031	1.99071	4665.77	0.248931	0.00897234	7.12335	337.813	25.9199	6.02111	0.867259	0.747571	0.53567	1.34182	0.573918	0.769574	0.760189	0.996751	0.969462	-0.288134
UPENN-GBM-00249	a	1	1	0.730453	0.701094	55.5132	79.1809	71.3092	92.1141	88.2043	92.1629	153084	57.838	0.595732	23230.2	0.151748	153072	0.115165	0.323472	8326.58	1.79989	0.104922	11.0113	1.71344	0.0683829	0.213827	0.197328	0.0468243	1.66662	0.0443499	0.233231	1.77185	8326.58	0.346089	0.00867439	5.02794	70.1957	7.3217	3.03202	0.443191	0.744903	0.354382	1.03888	0.314882	0.833142	0.830252	0.998311	0.979414	-0.327607
UPENN-GBM-00250	a	1	2	0.511868	0.337341	35.985	106.672	80.2808	110.454	75.0267	117.111	79635.7	54.6022	0.350995	25502.8	0.320243	79796	0.139361	0.35091	4665.85	1.81498	0.106508	6.41985	1.67212	0.0674659	0.225786	0.202018	0.0765002	1.59562	0.046351	0.24181	1.37137	4665.85	0.325318	0.00749316	4.09298	31.9325	4.40448	2.64323	0.548647	0.655677	0.429305	1.16579	0.360166	0.802158	0.796635	0.99789	0.975119	-0.241081
UPENN-GBM-00251	a	1	2	0.759045	0.482297	41.7583	86.582	84.2021	83.4865	73.437	91.8314	49650.1	65.7197	0.261244	25006.4	0.503653	50155	0.0458375	0.0912184	246.892	1.83766	0.0244605	10.1729	0.366358	0.0143904	0.0676499	0.0655769	0.0207307	0.345627	0.0100564	0.0701611	1.21899	246.892	0.331529	0.000346068	7.31358	37.8136	3.26261	2.56966	0.503792	0.672078	0.411032	1.10611	0.331464	0.806037	0.802527	0.998071	0.976099	-0.264096
UPENN-GBM-00252	a	1	2	0.775705	0.691637	39.5991	57.2542	49.98	56.4358	56.4358	68.0074	26948.4	44.4124	0.339946	12786.8	0.474494	27140	0.163716	0.450189	2699.38	2.30003	0.162864	6.38433	1.5043	0.0930676	0.292492	0.272746	0.0384916	1.4658	0.0670076	0.315375	1.19783	2699.38	0.239142	0.0139099	10.9624	106.438	9.71085	5.00629	1.18389	0.617243	0.679128	1.53295	0.713074	0.721428	0.70505	0.995555	0.961562	-0.194072
UPENN-GBM-00253	a	1	2	0.972332	0.538818	34.8022	64.5898	69.857	76.5572	72.111	78.5748	34729.8	62.8028	0.300606	17124.6	0.493082	35751	0.21376	0.485825	4631.37	1.95788	0.150092	8.09626	1.97278	0.0885657	0.341656	0.326852	0.0833913	1.88939	0.0625499	0.359924	1.22522	4631.37	0.308115	0.012816	7.29746	47.9484	4.5534	2.90986	0.723684	0.601391	0.524529	1.27618	0.44181	0.763033	0.755341	0.997249	0.969745	-0.197321
UPENN-GBM-00254	a	1	2	0.622359	0.500668	53.8962	107.649	81.2527	95.6033	94.1329	95.8593	64989.4	66.9962	0.251702	31057	0.477878	65829	0.121909	0.440322	5793.29	0.829933	0.174852	40.8149	5.42063	0.104365	0.263735	0.236537	0.0118828	5.40874	0.0726737	0.296657	2.27534	5793.29	0.644983	0.0184489	1.55852	1.78101	0.728323	0.564754	0.145536	0.589311	0.138215	0.589674	0.126101	0.931949	0.931598	0.999435	0.991893	-0.294235
UPENN-GBM-00255	a	1	2	0.699872	0.495423	34.3393	69.313	51.8556	56.8595	55.0727	58.0086	4191.08	48.5102	0.219013	5739.84	1.36953	4716	0.178009	0.651793	1287.85	1.36332	0.246068	59.8594	5.85527	0.17277	0.429233	0.391058	0.0330274	5.82224	0.101263	0.522572	5.33991	1287.85	0.450449	0.0888411	2.64781	84.5614	6.74558	1.537	0.645622	0.396124	0.369841	1.07067	0.506859	0.836434	0.833059	0.997712	0.978958	-0.153709
UPENN-GBM-00256	a	1	2	0.886895	0.491193	26.1959	53.331	60.1664	71.1969	57.0701	77.4145	23799.8	47.299	0.391876	10210.6	0.42902	24002	0.192374	0.533696	3160.3	2.56393	0.201551	3.60008	1.46904	0.112157	0.336376	0.298566	0.106778	1.36226	0.0831847	0.362861	0.927333	3160.3	0.203958	0.0185191	11.0188	221.496	20.6173	8.30063	1.2451	0.738141	0.727349	1.58269	0.703062	0.704376	0.685391	0.995258	0.958817	-0.23929
UPENN-GBM-00257	a	1	2	0.797779	0.601243	47.9141	79.6918	75.4255	77.1298	82.2253	83.2706	70496.5	63.5764	0.348632	23671.6	0.335784	70717	0.109489	0.395256	4668.52	1.88751	0.132884	9.98624	2.07659	0.0951032	0.221298	0.179389	0.0274773	2.04912	0.0594594	0.256938	2.09097	4668.52	0.324515	0.0170443	4.36169	99	11.8124	3.67983	0.71179	0.674286	0.48374	1.27408	0.472706	0.787218	0.779127	0.997286	0.972242	-0.237269
UPENN-GBM-00258	a	1	2	0.819034	0.754669	28.7755	38.13	41.7732	41.5933	41.8688	43.852	16748.5	31.2298	0.531746	5953.37	0.355458	16811	0.183369	0.468951	2057.64	2.05834	0.17943	13.7283	1.9325	0.0958312	0.327798	0.326038	0.10957	1.82293	0.0721169	0.349854	1.63377	2057.64	0.26652	0.0149467	6.23174	179.289	10.8708	4.24182	0.782791	0.688999	0.488079	1.26794	0.539075	0.786675	0.779215	0.997098	0.972127	-0.285905
UPENN-GBM-00259	a	1	2	0.575558	0.501794	35.8655	71.4746	53.3385	80.9938	77.4919	86.7006	38729.5	41.1378	0.396764	13952.3	0.360251	38888	0.187976	0.426171	3620.56	1.66702	0.120769	11.6036	2.00314	0.0777822	0.287095	0.259719	0.0616839	1.94145	0.0516239	0.305127	1.84698	3620.56	0.413256	0.0106787	5.83093	43.6975	5.26479	2.23973	0.550146	0.603724	0.409903	1.14495	0.378437	0.812472	0.807366	0.997904	0.976309	-0.211368
UPENN-GBM-00260	a	1	2	0.728153	0.449617	35.5869	79.1493	50.9215	68.4763	118.343	126.028	21507.6	57.6328	0.286024	13076.1	0.607973	21555	3.04334	6.0152	513464	0.458425	1.25818	270.799	86.9741	1.09546	4.42558	4.0221	1.10479	85.8693	0.551039	4.88069	10.2006	513464	0.850868	4.23529	1.26426	13.0242	1.40995	0.388154	0.0915979	0.615981	0.0720688	0.376606	0.0862758	0.966096	0.965574	0.999652	0.995817	-0.344432
UPENN-GBM-00261	a	1	2	0.558898	0.307843	26.676	86.6546	54.5619	96.3379	92.5419	100.866	36120.2	48.4311	0.366786	14406.9	0.39886	36257	2.71016	7.39782	1.4641e+06	0.389995	2.20002	141.004	128.039	1.91174	5.01067	4.19772	1.0938	126.946	0.947688	6.35462	8.71887	1.4641e+06	0.890934	15.2744	1.21317	31.2063	2.85596	0.448789	0.180782	0.424186	0.0816875	0.388667	0.173935	0.967552	0.966075	0.999365	0.99546	-0.218322
UPENN-GBM-00262	a	1	2	0.786725	0.534283	50.7912	95.0643	80.0625	100.449	91.2414	102.616	111258	74.7895	0.313895	35638.6	0.320324	111712	2.34868	9.88599	4.79299e+06	1.87085	4.11344	10.5179	54.3684	2.47133	5.70162	4.97483	0.547909	53.8205	1.71396	6.55018	1.70594	4.79299e+06	0.312598	10.3964	5.02553	80.3463	7.7339	3.45351	0.512501	0.741347	0.380385	1.10253	0.362694	0.826181	0.821599	0.998044	0.978023	-0.329914
UPENN-GBM-00263	a	1	2	0.470324	0.436511	37.0624	84.906	56.6127	78.8162	78.0577	79.0822	22553.7	39.9333	0.27407	14085.4	0.624526	22906	1.86078	4.89551	362686	0.071064	1.52637	1293.37	157.517	1.10499	3.24188	2.80391	0.856202	156.661	0.648619	3.97915	25.1253	362686	0.984823	5.32387	1.01892	1.00893	0.13236	0.0312648	0.0149283	0.37302	0.00938408	0.0726905	0.0148356	0.995718	0.995652	0.999946	0.999462	-0.241701
UPENN-GBM-00264	a	1	2	0.89302	0.684525	30.5068	44.5664	43.1856	56.7186	55.3263	56.7539	15008.3	39.7987	0.34654	8490.87	0.565745	15092	2.60072	5.08899	225694	1.1028	1.12035	89.5731	38.3726	0.802596	3.67632	3.41269	1.48169	36.8909	0.491253	3.86711	5.05049	225694	0.535178	1.43921	2.24009	34.8632	3.31242	1.24694	0.308092	0.603658	0.234858	0.81397	0.251081	0.888367	0.887354	0.99886	0.986375	-0.29237
UPENN-GBM-00265	a	1	2	0.680779	0.503406	48.129	95.6067	81.2158	101.203	96.5401	104.504	103106	65.0871	0.328371	32382.4	0.314068	103184	3.11227	9.03511	4.66883e+06	1.05395	3.01305	68.7348	98.759	2.08753	5.85321	5.15912	0.34827	98.4107	1.27094	6.72663	5.15692	4.66883e+06	0.569288	10.9875	2.09779	39.3072	4.17327	1.26192	0.298656	0.617579	0.225361	0.808873	0.245232	0.894813	0.893134	0.998873	0.986952	-0.286548
UPENN-GBM-00266	a	1	2	0.835913	0.716732	18.842	26.2888	25.1794	29.6816	27.8029	30.282	1887.38	21.9751	0.286071	2581.76	1.36791	1978	0.162084	0.616089	375.633	2.37613	0.249824	10.5326	2.4039	0.153468	0.382563	0.350893	0.0409999	2.3629	0.101277	0.435781	1.79184	375.633	0.229381	0.0435513	7.95951	221.709	18.0854	5.55187	1.91157	0.489333	0.887052	1.74434	1.10314	0.664758	0.64091	0.992986	0.95078	-0.133081
UPENN-GBM-00267	a	1	2	0.68436	0.449661	44.7138	99.4389	77.026	99.2472	100.02	103.078	92490.9	68.052	0.351996	28098.2	0.303795	93008	2.74096	9.66679	5.33628e+06	0.425212	3.23372	93.1977	166.96	2.65601	5.92472	4.75579	0.926622	166.034	1.40663	7.57459	6.4475	5.33628e+06	0.874693	22.2722	1.29778	22.2919	2.60779	0.531513	0.121199	0.628092	0.0791785	0.398697	0.114685	0.964996	0.963884	0.999546	0.995464	-0.325917
UPENN-GBM-00268	a	1	2	0.699005	0.508839	36.5747	71.8788	73.4983	69.3758	68.9638	74.9533	28999.9	50.2436	0.286657	15924	0.549105	29426	2.42201	4.89188	505551	1.14446	1.21244	42.6531	42.9744	1.03082	3.67768	3.28054	1.21204	41.7624	0.513102	4.14493	5.04251	505551	0.567109	3.65507	2.42189	107.283	11.6806	2.17442	0.365785	0.712312	0.253908	0.886458	0.299574	0.885465	0.882633	0.998615	0.985393	-0.297063
UPENN-GBM-00269	a	1	2	0.781258	0.687054	55.6952	81.0639	88.7299	83.678	88.3629	95.8853	154248	63.3318	0.428379	32469	0.210499	154561	4.75759	19.6921	3.16867e+07	1.59298	5.87611	26.9873	130.348	5.3137	11.2396	9.06415	1.78059	128.568	2.67121	14.3182	3.9065	3.16867e+07	0.42729	78.6811	3.97434	503.482	35.6391	4.76657	0.421463	0.83715	0.271937	0.932094	0.345095	0.880684	0.87681	0.998413	0.984443	-0.42119
UPENN-GBM-00270	a	1	2	0.700256	0.402511	26.5228	65.8935	55.4707	68.593	67.1863	73.6274	32512.3	46.1423	0.396032	12439	0.382594	32578	0.199426	0.589828	5793.25	0.890315	0.201261	82.8895	6.76623	0.126716	0.382264	0.352896	0.0458702	6.72036	0.085716	0.421695	4.0966	5793.25	0.620737	0.0317015	1.66411	10.016	1.37593	0.680958	0.266887	0.437655	0.21607	0.781545	0.219394	0.8964	0.895462	0.999001	0.987424	-0.175575
UPENN-GBM-00271	a	1	2	0.413166	0.315233	13.4749	42.7458	34.2053	36.4005	22.0227	41.2795	2345.12	17.6611	0.329946	2587.13	1.1032	2439	2.74574	5.86547	54773.1	1.7456	1.38545	35.7403	29.2117	1.20319	4.23789	3.77338	1.22386	27.9878	0.609312	4.7389	4.59815	54773.1	0.416101	4.49744	5.61754	355.896	26.2802	3.85167	1.57912	0.419073	0.618771	1.47448	1.18206	0.769224	0.756768	0.994509	0.96616	-0.142907
UPENN-GBM-00272	a	1	2	0.705189	0.565784	31.6561	55.9508	45.8039	46.6154	46.6476	51.7784	13129.5	39.4559	0.323545	8318.54	0.633578	13396	0.183038	0.479322	1490.07	2.63422	0.173269	4.80233	1.25521	0.0980584	0.310531	0.278903	0.0989531	1.15625	0.0711272	0.333515	1.11507	1490.07	0.19544	0.014803	11.8508	264.353	22.7669	8.09775	1.64223	0.662129	0.836278	1.72304	0.927625	0.678857	0.654734	0.993829	0.953238	-0.19216
UPENN-GBM-00273	a	1	2	0.788063	0.562404	49.2731	87.6116	76.4853	91.0494	91.1373	92.693	90878.3	69.0435	0.349105	28000.6	0.308111	91172	3.09091	13.4732	6.79886e+06	1.38287	5.08172	13.4398	101.341	3.4627	7.23637	5.74741	0.747173	100.594	2.21357	8.6355	2.21577	6.79886e+06	0.472054	22.2068	2.93869	49.1582	6.68629	2.35222	0.284834	0.784392	0.237401	0.835888	0.226602	0.887113	0.885469	0.998907	0.986177	-0.399508
UPENN-GBM-00274	a	1	2	0.66335	0.614285	38.9671	63.4348	49.0918	58.1893	63.2456	72.9383	20765	42.0795	0.24537	14889.7	0.717054	21032	0.214612	0.624423	4312.88	1.41284	0.208847	28.0832	4.65958	0.133328	0.412123	0.389904	0.00125945	4.65832	0.0871772	0.452839	2.49619	4312.88	0.458444	0.0352172	3.7734	13.9771	1.21729	1.30441	0.425625	0.507058	0.351491	1.03017	0.29942	0.83351	0.830823	0.998368	0.979547	-0.183384
UPENN-GBM-00275	a	1	2	0.940107	0.550828	20.032	36.367	34.2053	37.5766	37.0135	44.2719	2239.62	34.1889	0.259967	3184.31	1.4218	2475	0.126131	0.72647	838.713	1.31575	0.311233	97.6525	6.75254	0.205579	0.454387	0.435031	0.0114037	6.74113	0.129915	0.582129	7.0536	838.713	0.453064	0.132406	2.61355	62.6779	3.07541	1.07299	0.424254	0.415821	0.347268	1.028	0.301628	0.836014	0.833192	0.998372	0.979805	-0.136321
UPENN-GBM-00276	a	1	2	0.909741	0.702126	53.4067	76.0643	84.5991	81.6884	77.026	91.3072	70484.7	69.1989	0.295129	27959.9	0.396681	70807	0.178645	0.449136	6976.1	1.159	0.12658	55.7301	4.29704	0.0895055	0.287186	0.249959	0.0161854	4.28085	0.056372	0.313883	3.68914	6976.1	0.505979	0.0160467	2.03239	13.0821	1.77946	0.991286	0.28442	0.553148	0.249412	0.848117	0.221001	0.879238	0.878103	0.998912	0.985429	-0.222148
[truncated: 335 more rows]
[truncated: 1,084 more columns]
